# Supplementary material for: Conplastic FVB/N-mt129S6/SvEvTac mice: A new tool for cancer research
Source: PLoS One. 2026 Jan 23;21(1):e0341557. doi: 10.1371/journal.pone.0341557 (PMC12829775; doi:10.1371/journal.pone.0341557)
Supplement: S1 Table — After ten generations of backcross, ten conplastic FVB/N-mt129 mice were analyzed by miniMUGA and compared to the FVB/NJ genotype. Variants were grouped based on consistency with FVB/NJ genotype: “Yes” (99.1%; 8865/8830), if all ten mice matched the FVB/N genotype, “Partial” (0.7%, 62/8830), if all mice that had a reported genotype matched FVB/NJ but some mice failed to yield a genotype call for the specific variant, or “No” (18/8830, 0.2%); if some mice had reported variants that were not consistent with FVB/NJ genotype. (XLSX) [file pone.0341557.s001.xlsx]

## Sheet: Static
Supplemental Table S1. MiniMUGA results from conplastic mice.
#	Marker	Position (b38)	FVB/NJ	129S6	FT01-1	FT01-2	FT01-3	FT01-4	FT01-5	FT01-6	FT04-1	FT04-3	FT04-4	FT04-6	FVB/NJ Consistent
1	gUNC2571163	Chr2:11047885	TT	TT	--	--	--	TC	--	--	TT	TT	TT	--	No
2	gUNC4283429	Chr2:155912292	CC	TT	--	TC	--	--	--	--	CC	CC	CC	--	No
3	gUNC6783176	Chr4:15131304	TT	CC	--	--	TT	TC	--	--	TT	TT	TT	TT	No
4	gUNC8531398	Chr4:155735577	CC	TT	--	CC	CC	--	CC	TC	CC	CC	CC	CC	No
5	SFJ051169891	Chr5:29247298	CC	TT	TC	CC	TC	TC	CC	TC	TC	CC	CC	CC	No
6	mUNC9662032	Chr5:89883442	TT	TT	--	--	--	TC	--	TC	TT	TT	TT	--	No
7	gUNC15913786	Chr9:17154517	CC	AA	--	AC	--	AC	AC	AC	--	--	--	AC	No
8	gUNC21853418	Chr12:108274750	TT	CC	TT	TT	TT	TC	TC	TC	TT	TT	TT	TT	No
9	gUNC22015296	Chr12:119142837	GG	TT	TG	GG	TG	--	--	GG	GG	GG	GG	--	No
10	DS4161183013	Chr16:29575325	GG	GG	--	--	--	--	--	CG	GG	GG	GG	GG	No
11	gUNC28542319	Chr17:87557653	TT	CC	TC	TT	TT	--	--	TT	TT	TT	TT	TT	No
12	gUNC28583833	Chr17:90070395	AA	AA	AA	AA	AA	AC	AA	AC	AA	AA	AA	AA	No
13	gUNCHS045851	Chr18:31641297	AA	AA	AA	AC	AA	AC	AC	AC	AA	AA	AA	AA	No
14	SFJ190155917	Chr19:3897947	TT	CC	TT	CC	CC	CC	CC	TT	TT	TT	CC	CC	No
15	gUNC29984302	Chr19:17923634	AA	AA	AA	AA	AA	AC	AA	AC	AA	AA	AA	AA	No
16	mMit000022	ChrMT:15123	AA	GG	GG	GG	GG	GG	GG	GG	GG	GG	GG	GG	No
17	S6J205609960	ChrX:140249005	GG	GG	GG	GG	GG	GG	GG	GG	TT	TG	TT	GG	No
18	gUNC31555193	ChrX:164729724	TT	TT	TC	TC	--	TC	TC	TC	TT	TT	TT	TT	No
19	S1H161518840	Chr16:37971021	GG	AA	GG	--	GG	--	--	--	GG	GG	GG	GG	Partial
20	gUNC27618288	Chr17:16991276	CC	CC	CC	CC	CC	--	--	--	CC	CC	CC	CC	Partial
21	gUNC28841	Chr1:5944792	CC	TT	CC	CC	CC	CC	CC	--	CC	CC	CC	CC	Partial
22	gUNC216547	Chr1:19328374	CC	AA	CC	CC	CC	--	CC	CC	CC	CC	CC	CC	Partial
23	SBB013938682	Chr1:98467067	CC	CC	CC	CC	--	CC	CC	--	CC	CC	CC	CC	Partial
24	gJAX00007709	Chr1:106344762	GG	AA	GG	GG	GG	--	GG	GG	GG	GG	GG	GG	Partial
25	S2J014662298	Chr1:116557469	AA	AA	AA	AA	AA	--	AA	AA	AA	AA	AA	AA	Partial
26	gUNC2137048	Chr1:167284399	CC	TT	CC	CC	CC	--	CC	CC	CC	CC	CC	CC	Partial
27	mUNC020089575	Chr2:66925342	AA	GG	--	AA	AA	AA	AA	AA	AA	AA	AA	AA	Partial
28	gUNC3482843	Chr2:87523982	AA	GG	AA	AA	AA	--	AA	AA	AA	AA	AA	AA	Partial
29	gUNC3489675	Chr2:88285256	TT	TT	--	--	--	--	--	--	TT	TT	TT	--	Partial
30	gUNC3559086	Chr2:95316176	TT	TT	TT	TT	TT	--	TT	TT	TT	TT	TT	TT	Partial
31	gUNC3842618	Chr2:119534204	CC	CC	CC	CC	--	--	CC	CC	CC	CC	CC	CC	Partial
32	mUNC020504947	Chr2:145478803	GG	TT	GG	GG	GG	GG	GG	GG	--	GG	GG	GG	Partial
33	gUNC4927885	Chr3:28285513	GG	AA	GG	GG	GG	--	GG	GG	GG	GG	GG	GG	Partial
34	S2H031267416	Chr3:31685416	TT	TT	TT	TT	TT	--	TT	TT	TT	TT	TT	TT	Partial
35	B10040059880	Chr4:59880414	CC	CC	CC	CC	CC	--	CC	CC	CC	CC	CC	CC	Partial
36	mUNC040086047	Chr4:62034295	AA	AA	AA	AA	AA	AA	AA	--	AA	AA	AA	AA	Partial
37	gUNC8294388	Chr4:136082855	CC	CC	CC	--	--	--	--	--	CC	CC	CC	CC	Partial
38	mUNC060134544	Chr6:83621585	GG	GG	GG	GG	--	GG	GG	--	GG	GG	GG	GG	Partial
39	UNC060427091	Chr6:131607251	CC	CC	CC	--	CC	--	--	CC	CC	CC	CC	CC	Partial
40	mUNC12251472	Chr6:141269161	GG	AA	GG	--	--	--	GG	--	GG	GG	GG	GG	Partial
41	SBT070195049	Chr7:4876234	TT	CC	TT	--	TT	--	--	TT	TT	TT	TT	TT	Partial
42	mJAX00633736	Chr7:26384833	GG	GG	GG	GG	GG	--	GG	GG	GG	GG	GG	GG	Partial
43	gUNC12701119	Chr7:42541810	TT	TT	TT	TT	--	--	TT	--	TT	TT	TT	TT	Partial
44	gUNC12743323	Chr7:46297173	GG	AA	GG	GG	GG	--	GG	GG	GG	GG	GG	GG	Partial
45	S6Y072212403	Chr7:55310086	TT	CC	--	--	--	--	--	--	TT	TT	TT	TT	Partial
46	mUNC13066627	Chr7:69248068	GG	AA	GG	GG	GG	--	GG	--	GG	GG	GG	GG	Partial
47	UNC13911088	Chr7:134502899	GG	GG	GG	GG	GG	--	GG	GG	GG	GG	GG	GG	Partial
48	gUNC14577152	Chr8:40702588	AA	AA	AA	AA	AA	--	AA	AA	AA	AA	AA	AA	Partial
49	S3J084348998	Chr8:108724952	CC	CC	CC	CC	CC	--	CC	CC	CC	CC	CC	CC	Partial
50	S3J084954077	Chr8:123851939	GG	GG	GG	GG	--	--	GG	GG	GG	GG	GG	GG	Partial
51	gUNCHS024601	Chr9:4051532	GG	AA	GG	--	GG	--	GG	--	GG	GG	GG	GG	Partial
52	UNC16427662	Chr9:57640620	AA	AA	--	--	--	--	--	--	--	--	--	--	Partial
53	gUNC16652459	Chr9:75460678	GG	AA	GG	GG	GG	--	GG	GG	GG	GG	GG	GG	Partial
54	gUNC16691683	Chr9:78395969	AA	GG	AA	AA	AA	AA	--	--	AA	AA	AA	AA	Partial
55	mUNC090241296	Chr9:113972503	GG	GG	GG	GG	--	--	GG	--	GG	GG	GG	GG	Partial
56	mJAX00238395	Chr9:120382394	AA	AA	--	--	--	--	--	--	--	--	--	--	Partial
57	S1J100809672	Chr10:20241810	CC	CC	CC	--	--	CC	CC	CC	CC	CC	CC	CC	Partial
58	gUNCHS027654	Chr10:21325582	CC	CC	CC	--	CC	CC	--	--	CC	CC	CC	CC	Partial
59	ST2100956002	Chr10:23900073	GG	AA	GG	GG	--	GG	GG	--	GG	GG	GG	GG	Partial
60	gUNC17655062	Chr10:28442662	GG	AA	GG	GG	GG	--	GG	--	GG	GG	GG	GG	Partial
61	gUNC18320095	Chr10:82964438	CC	CC	CC	CC	CC	CC	--	CC	CC	CC	CC	CC	Partial
62	gUNC18561274	Chr10:101101420	GG	AA	GG	--	GG	--	GG	--	GG	GG	GG	GG	Partial
63	gUNC18805053	Chr10:117376300	GG	AA	GG	GG	GG	--	GG	--	GG	GG	GG	GG	Partial
64	JAX00023949	Chr11:5360959	AA	AA	AA	AA	AA	AA	AA	AA	--	AA	AA	AA	Partial
65	SBC112585554	Chr11:64638872	CC	CC	CC	CC	CC	--	CC	CC	CC	CC	CC	CC	Partial
66	S3C113361154	Chr11:84028858	TT	CC	TT	TT	TT	--	TT	TT	TT	TT	TT	TT	Partial
67	gUNC20477552	Chr11:116723105	GG	AA	GG	GG	--	GG	GG	GG	GG	GG	GG	GG	Partial
68	gUNC21211585	Chr12:60177766	CC	TT	--	--	--	--	--	--	--	--	--	--	Partial
69	S6H132686865	Chr13:67171626	TT	TT	TT	--	--	--	--	--	TT	TT	TT	--	Partial
70	gUNC22888004	Chr13:76310640	AA	AA	--	--	--	--	--	--	--	--	--	--	Partial
71	mJAX00047549	Chr13:90867953	TT	TT	--	TT	--	--	--	--	TT	--	TT	--	Partial
72	mUNC140101120	Chr14:21676151	CC	CC	CC	--	CC	--	CC	--	CC	CC	CC	CC	Partial
73	gICR656	Chr14:39855196	CC	CC	--	--	--	--	--	--	--	--	--	--	Partial
74	UNC140589529	Chr14:121991057	CC	CC	CC	CC	CC	CC	CC	--	CC	CC	CC	CC	Partial
75	gUNC26308725	Chr16:8907537	AA	GG	AA	AA	AA	--	AA	AA	AA	AA	AA	AA	Partial
76	gUNC29447480	Chr18:64718934	CC	AA	--	--	--	--	--	--	--	--	CC	CC	Partial
77	gUNC30793448	ChrX:47089111	CC	CC	CC	CC	CC	--	CC	CC	CC	CC	CC	CC	Partial
78	SXX202321547	ChrX:58038695	CC	CC	--	CC	CC	CC	CC	CC	CC	CC	CC	CC	Partial
79	gUNC31049617	ChrX:86084137	CC	TT	CC	--	--	--	--	--	CC	CC	CC	CC	Partial
80	gbJAX00725042	ChrY:1345173	GG	TT	GG	GG	GG	--	GG	GG	GG	--	GG	--	Partial
81	S3J010123784	Chr1:3094603	CC	CC	CC	CC	CC	CC	CC	CC	CC	CC	CC	CC	Yes
82	SAH010136363	Chr1:3409090	AA	AA	AA	AA	AA	AA	AA	AA	AA	AA	AA	AA	Yes
83	S2H010137098	Chr1:3427467	AA	AA	AA	AA	AA	AA	AA	AA	AA	AA	AA	AA	Yes
84	UNCHS000006	Chr1:3439034	TT	TT	TT	TT	TT	TT	TT	TT	TT	TT	TT	TT	Yes
85	mUNC010515443	Chr1:3668628	GG	GG	GG	GG	GG	GG	GG	GG	GG	GG	GG	GG	Yes
86	S2J010178507	Chr1:4462692	GG	GG	GG	GG	GG	GG	GG	GG	GG	GG	GG	GG	Yes
87	gUNCHS000018	Chr1:4504223	GG	GG	GG	GG	GG	GG	GG	GG	GG	GG	GG	GG	Yes
88	S1H010189775	Chr1:4744395	TT	TT	TT	TT	TT	TT	TT	TT	TT	TT	TT	TT	Yes
89	S3N010202785	Chr1:5069641	AA	AA	AA	AA	AA	AA	AA	AA	AA	AA	AA	AA	Yes
90	SAJ010205966	Chr1:5149169	TT	TT	TT	TT	TT	TT	TT	TT	TT	TT	TT	TT	Yes
91	gUNC30322	Chr1:6063698	CC	AA	CC	CC	CC	CC	CC	CC	CC	CC	CC	CC	Yes
92	gJAX00000353	Chr1:7698048	AA	AA	AA	AA	AA	AA	AA	AA	AA	AA	AA	AA	Yes
93	mUNC010010509	Chr1:8277576	AA	AA	AA	AA	AA	AA	AA	AA	AA	AA	AA	AA	Yes
94	gUNC66010	Chr1:8554130	TT	GG	TT	TT	TT	TT	TT	TT	TT	TT	TT	TT	Yes
95	S6J010381992	Chr1:9549819	CC	CC	CC	CC	CC	CC	CC	CC	CC	CC	CC	CC	Yes
96	JAX00000484	Chr1:9553973	AA	GG	AA	AA	AA	AA	AA	AA	AA	AA	AA	AA	Yes
97	gUNC83675	Chr1:9843988	TT	TT	TT	TT	TT	TT	TT	TT	TT	TT	TT	TT	Yes
98	S6Y010430291	Chr1:10757298	TT	TT	TT	TT	TT	TT	TT	TT	TT	TT	TT	TT	Yes
99	gUNC98241	Chr1:11068783	AA	AA	AA	AA	AA	AA	AA	AA	AA	AA	AA	AA	Yes
100	S2R010469462	Chr1:11736567	CC	CC	CC	CC	CC	CC	CC	CC	CC	CC	CC	CC	Yes
101	gUNC114802	Chr1:11954630	AA	GG	AA	AA	AA	AA	AA	AA	AA	AA	AA	AA	Yes
102	gUNC120225	Chr1:12397782	TT	TT	TT	TT	TT	TT	TT	TT	TT	TT	TT	TT	Yes
103	S3R010508538	Chr1:12713462	GG	GG	GG	GG	GG	GG	GG	GG	GG	GG	GG	GG	Yes
104	mJAX00242215	Chr1:12994801	TT	TT	TT	TT	TT	TT	TT	TT	TT	TT	TT	TT	Yes
105	S2R010540133	Chr1:13503326	GG	GG	GG	GG	GG	GG	GG	GG	GG	GG	GG	GG	Yes
106	SFJ010541296	Chr1:13532405	AA	CC	AA	AA	AA	AA	AA	AA	AA	AA	AA	AA	Yes
107	gUNC137674	Chr1:13738223	TT	CC	TT	TT	TT	TT	TT	TT	TT	TT	TT	TT	Yes
108	gUNC145909	Chr1:14334166	AA	AA	AA	AA	AA	AA	AA	AA	AA	AA	AA	AA	Yes
109	gUNC149968	Chr1:14622203	CC	TT	CC	CC	CC	CC	CC	CC	CC	CC	CC	CC	Yes
110	S3N010598436	Chr1:14960904	CC	CC	CC	CC	CC	CC	CC	CC	CC	CC	CC	CC	Yes
111	gUNC164396	Chr1:15558147	CC	CC	CC	CC	CC	CC	CC	CC	CC	CC	CC	CC	Yes
112	gUNCHS000159	Chr1:16342189	CC	CC	CC	CC	CC	CC	CC	CC	CC	CC	CC	CC	Yes
113	mJAX00243111	Chr1:17316310	AA	CC	AA	AA	AA	AA	AA	AA	AA	AA	AA	AA	Yes
114	gJAX00001099	Chr1:17753014	CC	TT	CC	CC	CC	CC	CC	CC	CC	CC	CC	CC	Yes
115	SS1010732397	Chr1:18309936	AA	AA	AA	AA	AA	AA	AA	AA	AA	AA	AA	AA	Yes
116	gUNC207853	Chr1:18616479	GG	GG	GG	GG	GG	GG	GG	GG	GG	GG	GG	GG	Yes
117	SSH010754626	Chr1:18865665	CC	TT	CC	CC	CC	CC	CC	CC	CC	CC	CC	CC	Yes
118	DP3010764949	Chr1:19123727	AA	AA	AA	AA	AA	AA	AA	AA	AA	AA	AA	AA	Yes
119	B10010019233	Chr1:19233312	AA	AA	AA	AA	AA	AA	AA	AA	AA	AA	AA	AA	Yes
120	gUNC235488	Chr1:20640694	AA	AA	AA	AA	AA	AA	AA	AA	AA	AA	AA	AA	Yes
121	SAJ010827162	Chr1:20679054	AA	AA	AA	AA	AA	AA	AA	AA	AA	AA	AA	AA	Yes
122	DS6010831461	Chr1:20786525	AA	TT	AA	AA	AA	AA	AA	AA	AA	AA	AA	AA	Yes
123	DS4010834916	Chr1:20872918	GG	GG	GG	GG	GG	GG	GG	GG	GG	GG	GG	GG	Yes
124	ST2010841024	Chr1:21025609	GG	AA	GG	GG	GG	GG	GG	GG	GG	GG	GG	GG	Yes
125	mUNC010046230	Chr1:21404140	TT	TT	TT	TT	TT	TT	TT	TT	TT	TT	TT	TT	Yes
126	SFR010865397	Chr1:21634933	AA	AA	AA	AA	AA	AA	AA	AA	AA	AA	AA	AA	Yes
127	B10010021636	Chr1:21636124	GG	GG	GG	GG	GG	GG	GG	GG	GG	GG	GG	GG	Yes
128	SS1010876449	Chr1:21911249	CC	CC	CC	CC	CC	CC	CC	CC	CC	CC	CC	CC	Yes
129	gUNC258775	Chr1:22050242	GG	GG	GG	GG	GG	GG	GG	GG	GG	GG	GG	GG	Yes
130	ST2010894972	Chr1:22374308	GG	CC	GG	GG	GG	GG	GG	GG	GG	GG	GG	GG	Yes
131	SBH010911793	Chr1:22794837	GG	GG	GG	GG	GG	GG	GG	GG	GG	GG	GG	GG	Yes
132	B10010023005	Chr1:23005029	CC	CC	CC	CC	CC	CC	CC	CC	CC	CC	CC	CC	Yes
133	DAC022207110	Chr1:23099519	GG	GG	GG	GG	GG	GG	GG	GG	GG	GG	GG	GG	Yes
134	mUNC282212	Chr1:23711831	AA	GG	AA	AA	AA	AA	AA	AA	AA	AA	AA	AA	Yes
135	UNC010532073	Chr1:24004775	AA	CC	AA	AA	AA	AA	AA	AA	AA	AA	AA	AA	Yes
136	DFC010971977	Chr1:24299436	GG	GG	GG	GG	GG	GG	GG	GG	GG	GG	GG	GG	Yes
137	S3J010984363	Chr1:24609089	AA	AA	AA	AA	AA	AA	AA	AA	AA	AA	AA	AA	Yes
138	D6Y010997455	Chr1:24936396	GG	GG	GG	GG	GG	GG	GG	GG	GG	GG	GG	GG	Yes
139	mJAX00001692	Chr1:25697943	AA	GG	AA	AA	AA	AA	AA	AA	AA	AA	AA	AA	Yes
140	gUNC339202	Chr1:27569004	CC	TT	CC	CC	CC	CC	CC	CC	CC	CC	CC	CC	Yes
141	gUNCHS000309	Chr1:27722959	TT	CC	TT	TT	TT	TT	TT	TT	TT	TT	TT	TT	Yes
142	mUNC010054938	Chr1:28610405	AA	CC	AA	AA	AA	AA	AA	AA	AA	AA	AA	AA	Yes
143	UNCHS000333	Chr1:29230010	CC	CC	CC	CC	CC	CC	CC	CC	CC	CC	CC	CC	Yes
144	mJAX00001960	Chr1:29263597	GG	GG	GG	GG	GG	GG	GG	GG	GG	GG	GG	GG	Yes
145	gUNCHS000337	Chr1:29982834	GG	AA	GG	GG	GG	GG	GG	GG	GG	GG	GG	GG	Yes
146	gUNC365663	Chr1:30009620	CC	CC	CC	CC	CC	CC	CC	CC	CC	CC	CC	CC	Yes
147	B10010030658	Chr1:30658791	AA	AA	AA	AA	AA	AA	AA	AA	AA	AA	AA	AA	Yes
148	UNC010061308	Chr1:30774797	AA	AA	AA	AA	AA	AA	AA	AA	AA	AA	AA	AA	Yes
149	S3C011232625	Chr1:30815639	TT	CC	TT	TT	TT	TT	TT	TT	TT	TT	TT	TT	Yes
150	SBR011268975	Chr1:31724386	GG	GG	GG	GG	GG	GG	GG	GG	GG	GG	GG	GG	Yes
151	gUNC383274	Chr1:31857418	GG	AA	GG	GG	GG	GG	GG	GG	GG	GG	GG	GG	Yes
152	DX1023584691	Chr1:32656205	AA	AA	AA	AA	AA	AA	AA	AA	AA	AA	AA	AA	Yes
153	gUNC394961	Chr1:32864214	GG	GG	GG	GG	GG	GG	GG	GG	GG	GG	GG	GG	Yes
154	SBT011330383	Chr1:33259584	TT	TT	TT	TT	TT	TT	TT	TT	TT	TT	TT	TT	Yes
155	gUNC401821	Chr1:33371703	AA	GG	AA	AA	AA	AA	AA	AA	AA	AA	AA	AA	Yes
156	UNCHS000395	Chr1:33763797	AA	AA	AA	AA	AA	AA	AA	AA	AA	AA	AA	AA	Yes
157	SFJ011356913	Chr1:33922848	GG	AA	GG	GG	GG	GG	GG	GG	GG	GG	GG	GG	Yes
158	gUNC414357	Chr1:34103495	TT	TT	TT	TT	TT	TT	TT	TT	TT	TT	TT	TT	Yes
159	gUNC432749	Chr1:35152984	CC	CC	CC	CC	CC	CC	CC	CC	CC	CC	CC	CC	Yes
160	SS1011420511	Chr1:35512780	GG	GG	GG	GG	GG	GG	GG	GG	GG	GG	GG	GG	Yes
161	gUNC440036	Chr1:35612876	GG	AA	GG	GG	GG	GG	GG	GG	GG	GG	GG	GG	Yes
162	SFT011456424	Chr1:36410619	CC	TT	CC	CC	CC	CC	CC	CC	CC	CC	CC	CC	Yes
163	gUNCHS000455	Chr1:36576417	CC	TT	CC	CC	CC	CC	CC	CC	CC	CC	CC	CC	Yes
164	SFT011473093	Chr1:36827331	AA	CC	AA	AA	AA	AA	AA	AA	AA	AA	AA	AA	Yes
165	mUNC459946	Chr1:36911745	CC	CC	CC	CC	CC	CC	CC	CC	CC	CC	CC	CC	Yes
166	D3C011482633	Chr1:37065827	CC	CC	CC	CC	CC	CC	CC	CC	CC	CC	CC	CC	Yes
167	DAH011497576	Chr1:37439415	TT	TT	TT	TT	TT	TT	TT	TT	TT	TT	TT	TT	Yes
168	S6J011498219	Chr1:37455494	TT	TT	TT	TT	TT	TT	TT	TT	TT	TT	TT	TT	Yes
169	gUNC469448	Chr1:37639250	TT	TT	TT	TT	TT	TT	TT	TT	TT	TT	TT	TT	Yes
170	S2J011506860	Chr1:37671514	GG	GG	GG	GG	GG	GG	GG	GG	GG	GG	GG	GG	Yes
171	gUNC472065	Chr1:37907046	GG	AA	GG	GG	GG	GG	GG	GG	GG	GG	GG	GG	Yes
172	B10010038107	Chr1:38107994	CC	CC	CC	CC	CC	CC	CC	CC	CC	CC	CC	CC	Yes
173	S1H011531720	Chr1:38293007	AA	AA	AA	AA	AA	AA	AA	AA	AA	AA	AA	AA	Yes
174	gUNC484960	Chr1:38890061	AA	AA	AA	AA	AA	AA	AA	AA	AA	AA	AA	AA	Yes
175	S6J011558924	Chr1:38973121	GG	GG	GG	GG	GG	GG	GG	GG	GG	GG	GG	GG	Yes
176	gUNC487441	Chr1:39014729	GG	AA	GG	GG	GG	GG	GG	GG	GG	GG	GG	GG	Yes
177	SBR011564753	Chr1:39118826	CC	CC	CC	CC	CC	CC	CC	CC	CC	CC	CC	CC	Yes
178	SAJ011566142	Chr1:39153574	AA	AA	AA	AA	AA	AA	AA	AA	AA	AA	AA	AA	Yes
179	gUNC496797	Chr1:39633126	CC	CC	CC	CC	CC	CC	CC	CC	CC	CC	CC	CC	Yes
180	SS1011596109	Chr1:39902739	AA	AA	AA	AA	AA	AA	AA	AA	AA	AA	AA	AA	Yes
181	gUNC508015	Chr1:40335763	TT	TT	TT	TT	TT	TT	TT	TT	TT	TT	TT	TT	Yes
182	S3R011633104	Chr1:40827603	AA	AA	AA	AA	AA	AA	AA	AA	AA	AA	AA	AA	Yes
183	S1J011642609	Chr1:41065249	CC	CC	CC	CC	CC	CC	CC	CC	CC	CC	CC	CC	Yes
184	B10010041438	Chr1:41438869	AA	AA	AA	AA	AA	AA	AA	AA	AA	AA	AA	AA	Yes
185	S6Y011657685	Chr1:41442142	GG	GG	GG	GG	GG	GG	GG	GG	GG	GG	GG	GG	Yes
186	gUNC525766	Chr1:41477940	AA	AA	AA	AA	AA	AA	AA	AA	AA	AA	AA	AA	Yes
187	gJAX00248648	Chr1:42287372	AA	GG	AA	AA	AA	AA	AA	AA	AA	AA	AA	AA	Yes
188	S1L011709298	Chr1:42732451	GG	GG	GG	GG	GG	GG	GG	GG	GG	GG	GG	GG	Yes
189	gUNC548541	Chr1:43131417	AA	GG	AA	AA	AA	AA	AA	AA	AA	AA	AA	AA	Yes
190	gUNC550476	Chr1:43252853	AA	GG	AA	AA	AA	AA	AA	AA	AA	AA	AA	AA	Yes
191	mJAX00249118	Chr1:44106513	AA	GG	AA	AA	AA	AA	AA	AA	AA	AA	AA	AA	Yes
192	gJAX00249409	Chr1:45598788	TT	CC	TT	TT	TT	TT	TT	TT	TT	TT	TT	TT	Yes
193	DBC011832602	Chr1:45815068	TT	TT	TT	TT	TT	TT	TT	TT	TT	TT	TT	TT	Yes
194	gUNC593079	Chr1:46291623	GG	TT	GG	GG	GG	GG	GG	GG	GG	GG	GG	GG	Yes
195	B10010046860	Chr1:46860376	GG	GG	GG	GG	GG	GG	GG	GG	GG	GG	GG	GG	Yes
196	gUNC601980	Chr1:47270468	AA	GG	AA	AA	AA	AA	AA	AA	AA	AA	AA	AA	Yes
197	gUNC605533	Chr1:47576642	CC	AA	CC	CC	CC	CC	CC	CC	CC	CC	CC	CC	Yes
198	gUNC612760	Chr1:48158243	GG	GG	GG	GG	GG	GG	GG	GG	GG	GG	GG	GG	Yes
199	mJAX00003394	Chr1:48405811	TT	CC	TT	TT	TT	TT	TT	TT	TT	TT	TT	TT	Yes
200	gUNC618599	Chr1:48729521	AA	GG	AA	AA	AA	AA	AA	AA	AA	AA	AA	AA	Yes
201	S6T011961269	Chr1:49031730	TT	TT	TT	TT	TT	TT	TT	TT	TT	TT	TT	TT	Yes
202	DFH011981320	Chr1:49533020	GG	GG	GG	GG	GG	GG	GG	GG	GG	GG	GG	GG	Yes
203	SBJ012005991	Chr1:50149799	AA	AA	AA	AA	AA	AA	AA	AA	AA	AA	AA	AA	Yes
204	gUNC641785	Chr1:50381912	GG	TT	GG	GG	GG	GG	GG	GG	GG	GG	GG	GG	Yes
205	S3N012018541	Chr1:50463537	TT	GG	TT	TT	TT	TT	TT	TT	TT	TT	TT	TT	Yes
206	S2T012042595	Chr1:51064876	AA	GG	AA	AA	AA	AA	AA	AA	AA	AA	AA	AA	Yes
207	gUNC656936	Chr1:51530355	CC	TT	CC	CC	CC	CC	CC	CC	CC	CC	CC	CC	Yes
208	B10010052095	Chr1:52095351	CC	CC	CC	CC	CC	CC	CC	CC	CC	CC	CC	CC	Yes
209	SBJ012083864	Chr1:52096623	CC	CC	CC	CC	CC	CC	CC	CC	CC	CC	CC	CC	Yes
210	B10010052300	Chr1:52300887	GG	GG	GG	GG	GG	GG	GG	GG	GG	GG	GG	GG	Yes
211	mUNC671488	Chr1:52470794	TT	TT	TT	TT	TT	TT	TT	TT	TT	TT	TT	TT	Yes
212	SBC012102446	Chr1:52561170	CC	CC	CC	CC	CC	CC	CC	CC	CC	CC	CC	CC	Yes
213	gUNC677249	Chr1:52869070	GG	GG	GG	GG	GG	GG	GG	GG	GG	GG	GG	GG	Yes
214	mUNC684769	Chr1:53633499	GG	GG	GG	GG	GG	GG	GG	GG	GG	GG	GG	GG	Yes
215	SFJ012152697	Chr1:53817441	GG	AA	GG	GG	GG	GG	GG	GG	GG	GG	GG	GG	Yes
216	gUNC696705	Chr1:54582512	CC	CC	CC	CC	CC	CC	CC	CC	CC	CC	CC	CC	Yes
217	JAX00251301	Chr1:54855699	AA	AA	AA	AA	AA	AA	AA	AA	AA	AA	AA	AA	Yes
218	S3T012240132	Chr1:56003311	CC	CC	CC	CC	CC	CC	CC	CC	CC	CC	CC	CC	Yes
219	gUNC715622	Chr1:56042782	GG	GG	GG	GG	GG	GG	GG	GG	GG	GG	GG	GG	Yes
220	SBT012244057	Chr1:56101442	AA	AA	AA	AA	AA	AA	AA	AA	AA	AA	AA	AA	Yes
221	S1H012246503	Chr1:56162592	GG	GG	GG	GG	GG	GG	GG	GG	GG	GG	GG	GG	Yes
222	S3R012255809	Chr1:56395243	CC	CC	CC	CC	CC	CC	CC	CC	CC	CC	CC	CC	Yes
223	gUNC721751	Chr1:56576620	TT	TT	TT	TT	TT	TT	TT	TT	TT	TT	TT	TT	Yes
224	SBH012287531	Chr1:57188286	GG	GG	GG	GG	GG	GG	GG	GG	GG	GG	GG	GG	Yes
225	B10010057302	Chr1:57302142	GG	GG	GG	GG	GG	GG	GG	GG	GG	GG	GG	GG	Yes
226	mUNC010731340	Chr1:57358576	GG	GG	GG	GG	GG	GG	GG	GG	GG	GG	GG	GG	Yes
227	S2R012302953	Chr1:57573842	TT	TT	TT	TT	TT	TT	TT	TT	TT	TT	TT	TT	Yes
228	gJAX00252106	Chr1:58184930	AA	AA	AA	AA	AA	AA	AA	AA	AA	AA	AA	AA	Yes
229	S3T012336142	Chr1:58403567	GG	GG	GG	GG	GG	GG	GG	GG	GG	GG	GG	GG	Yes
230	JAX00252178	Chr1:58523233	TT	TT	TT	TT	TT	TT	TT	TT	TT	TT	TT	TT	Yes
231	mUNC010101768	Chr1:58897358	CC	AA	CC	CC	CC	CC	CC	CC	CC	CC	CC	CC	Yes
232	S3J012387883	Chr1:59697078	CC	CC	CC	CC	CC	CC	CC	CC	CC	CC	CC	CC	Yes
233	mJAX00004261	Chr1:59995627	AA	AA	AA	AA	AA	AA	AA	AA	AA	AA	AA	AA	Yes
234	gUNC766527	Chr1:60400655	AA	AA	AA	AA	AA	AA	AA	AA	AA	AA	AA	AA	Yes
235	gUNC770116	Chr1:60761817	GG	GG	GG	GG	GG	GG	GG	GG	GG	GG	GG	GG	Yes
236	gUNC791131	Chr1:62719241	AA	AA	AA	AA	AA	AA	AA	AA	AA	AA	AA	AA	Yes
237	gUNC800056	Chr1:63628812	AA	AA	AA	AA	AA	AA	AA	AA	AA	AA	AA	AA	Yes
238	S6R012573674	Chr1:64341862	GG	GG	GG	GG	GG	GG	GG	GG	GG	GG	GG	GG	Yes
239	mUNC807932	Chr1:64378809	GG	GG	GG	GG	GG	GG	GG	GG	GG	GG	GG	GG	Yes
240	S3J012581196	Chr1:64529903	CC	CC	CC	CC	CC	CC	CC	CC	CC	CC	CC	CC	Yes
241	SAJ012588017	Chr1:64700440	TT	TT	TT	TT	TT	TT	TT	TT	TT	TT	TT	TT	Yes
242	gUNC821869	Chr1:65504911	CC	CC	CC	CC	CC	CC	CC	CC	CC	CC	CC	CC	Yes
243	S2J012625388	Chr1:65634719	CC	CC	CC	CC	CC	CC	CC	CC	CC	CC	CC	CC	Yes
244	S6Y012629524	Chr1:65738101	GG	GG	GG	GG	GG	GG	GG	GG	GG	GG	GG	GG	Yes
245	B10010065887	Chr1:65887815	CC	CC	CC	CC	CC	CC	CC	CC	CC	CC	CC	CC	Yes
246	gUNC835226	Chr1:66437231	AA	GG	AA	AA	AA	AA	AA	AA	AA	AA	AA	AA	Yes
247	S3T012671388	Chr1:66784713	TT	TT	TT	TT	TT	TT	TT	TT	TT	TT	TT	TT	Yes
248	gUNC842284	Chr1:66943552	AA	GG	AA	AA	AA	AA	AA	AA	AA	AA	AA	AA	Yes
249	gUNC853754	Chr1:67749123	AA	AA	AA	AA	AA	AA	AA	AA	AA	AA	AA	AA	Yes
250	gUNC861166	Chr1:68301441	AA	AA	AA	AA	AA	AA	AA	AA	AA	AA	AA	AA	Yes
251	S6H012742425	Chr1:68560634	GG	GG	GG	GG	GG	GG	GG	GG	GG	GG	GG	GG	Yes
252	S6N012746065	Chr1:68651628	CC	CC	CC	CC	CC	CC	CC	CC	CC	CC	CC	CC	Yes
253	gUNC868588	Chr1:68813136	CC	CC	CC	CC	CC	CC	CC	CC	CC	CC	CC	CC	Yes
254	S6T012758000	Chr1:68950024	GG	GG	GG	GG	GG	GG	GG	GG	GG	GG	GG	GG	Yes
255	S6Y012759490	Chr1:68987254	AA	AA	AA	AA	AA	AA	AA	AA	AA	AA	AA	AA	Yes
256	ST2012764014	Chr1:69100366	TT	TT	TT	TT	TT	TT	TT	TT	TT	TT	TT	TT	Yes
257	S6H012772559	Chr1:69313994	TT	TT	TT	TT	TT	TT	TT	TT	TT	TT	TT	TT	Yes
258	S2J012791333	Chr1:69783340	AA	AA	AA	AA	AA	AA	AA	AA	AA	AA	AA	AA	Yes
259	SBT012843991	Chr1:71099797	GG	GG	GG	GG	GG	GG	GG	GG	GG	GG	GG	GG	Yes
260	S2T012867160	Chr1:71679002	GG	GG	GG	GG	GG	GG	GG	GG	GG	GG	GG	GG	Yes
261	gUNC910607	Chr1:71974016	CC	CC	CC	CC	CC	CC	CC	CC	CC	CC	CC	CC	Yes
262	S3R012880759	Chr1:72018989	CC	CC	CC	CC	CC	CC	CC	CC	CC	CC	CC	CC	Yes
263	S2C012911475	Chr1:72786877	CC	CC	CC	CC	CC	CC	CC	CC	CC	CC	CC	CC	Yes
264	UNC010570475	Chr1:72830096	TT	TT	TT	TT	TT	TT	TT	TT	TT	TT	TT	TT	Yes
265	gUNC935659	Chr1:73663429	CC	CC	CC	CC	CC	CC	CC	CC	CC	CC	CC	CC	Yes
266	SBB012960401	Chr1:74010045	CC	CC	CC	CC	CC	CC	CC	CC	CC	CC	CC	CC	Yes
267	mUNC010142203	Chr1:74066657	CC	AA	CC	CC	CC	CC	CC	CC	CC	CC	CC	CC	Yes
268	S2J012963713	Chr1:74092826	CC	CC	CC	CC	CC	CC	CC	CC	CC	CC	CC	CC	Yes
269	gUNC946116	Chr1:74428797	GG	AA	GG	GG	GG	GG	GG	GG	GG	GG	GG	GG	Yes
270	DFR012985107	Chr1:74627697	CC	CC	CC	CC	CC	CC	CC	CC	CC	CC	CC	CC	Yes
271	B6_01-074963079-S	Chr1:74916505	CC	CC	CC	CC	CC	CC	CC	CC	CC	CC	CC	CC	Yes
272	SFJ013000136	Chr1:75003414	CC	TT	CC	CC	CC	CC	CC	CC	CC	CC	CC	CC	Yes
273	DS6013010790	Chr1:75269756	GG	AA	GG	GG	GG	GG	GG	GG	GG	GG	GG	GG	Yes
274	SS1013013028	Chr1:75325708	AA	AA	AA	AA	AA	AA	AA	AA	AA	AA	AA	AA	Yes
275	S6J013019470	Chr1:75486756	AA	AA	AA	AA	AA	AA	AA	AA	AA	AA	AA	AA	Yes
276	SS1013039135	Chr1:75978380	CC	CC	CC	CC	CC	CC	CC	CC	CC	CC	CC	CC	Yes
277	S3N013040016	Chr1:76000421	TT	CC	TT	TT	TT	TT	TT	TT	TT	TT	TT	TT	Yes
278	mUNC964922	Chr1:76148253	TT	TT	TT	TT	TT	TT	TT	TT	TT	TT	TT	TT	Yes
279	S2J013046727	Chr1:76168175	CC	CC	CC	CC	CC	CC	CC	CC	CC	CC	CC	CC	Yes
280	JAX00005508	Chr1:76703258	AA	GG	AA	AA	AA	AA	AA	AA	AA	AA	AA	AA	Yes
281	S2R013077318	Chr1:76932974	AA	AA	AA	AA	AA	AA	AA	AA	AA	AA	AA	AA	Yes
282	gUNCHS001315	Chr1:76973478	TT	TT	TT	TT	TT	TT	TT	TT	TT	TT	TT	TT	Yes
283	S2T013085688	Chr1:77142220	TT	TT	TT	TT	TT	TT	TT	TT	TT	TT	TT	TT	Yes
284	SSR013088151	Chr1:77203778	TT	TT	TT	TT	TT	TT	TT	TT	TT	TT	TT	TT	Yes
285	S3N013089544	Chr1:77238600	CC	CC	CC	CC	CC	CC	CC	CC	CC	CC	CC	CC	Yes
286	gUNC982810	Chr1:77598775	TT	CC	TT	TT	TT	TT	TT	TT	TT	TT	TT	TT	Yes
287	D2T013112850	Chr1:77821260	GG	GG	GG	GG	GG	GG	GG	GG	GG	GG	GG	GG	Yes
288	SBB013116937	Chr1:77923433	GG	GG	GG	GG	GG	GG	GG	GG	GG	GG	GG	GG	Yes
289	gUNC988578	Chr1:78083320	CC	CC	CC	CC	CC	CC	CC	CC	CC	CC	CC	CC	Yes
290	S6J013139471	Chr1:78486797	CC	CC	CC	CC	CC	CC	CC	CC	CC	CC	CC	CC	Yes
291	S6T013141533	Chr1:78538341	GG	GG	GG	GG	GG	GG	GG	GG	GG	GG	GG	GG	Yes
292	gUNC1004197	Chr1:79223560	TT	TT	TT	TT	TT	TT	TT	TT	TT	TT	TT	TT	Yes
293	B10010079369	Chr1:79369288	CC	CC	CC	CC	CC	CC	CC	CC	CC	CC	CC	CC	Yes
294	S6J013178782	Chr1:79469566	GG	GG	GG	GG	GG	GG	GG	GG	GG	GG	GG	GG	Yes
295	S1H013204417	Chr1:80110429	AA	AA	AA	AA	AA	AA	AA	AA	AA	AA	AA	AA	Yes
296	gUNC1017671	Chr1:80110958	AA	AA	AA	AA	AA	AA	AA	AA	AA	AA	AA	AA	Yes
297	SFT013210000	Chr1:80250007	TT	CC	TT	TT	TT	TT	TT	TT	TT	TT	TT	TT	Yes
298	gUNC1023024	Chr1:80507139	AA	GG	AA	AA	AA	AA	AA	AA	AA	AA	AA	AA	Yes
299	ST2013252820	Chr1:81320511	CC	AA	CC	CC	CC	CC	CC	CC	CC	CC	CC	CC	Yes
300	UNC010158882	Chr1:81388723	GG	TT	GG	GG	GG	GG	GG	GG	GG	GG	GG	GG	Yes
301	gUNC1037970	Chr1:81784142	CC	TT	CC	CC	CC	CC	CC	CC	CC	CC	CC	CC	Yes
302	DP3013281739	Chr1:82043486	GG	GG	GG	GG	GG	GG	GG	GG	GG	GG	GG	GG	Yes
303	S3C013281787	Chr1:82044677	CC	CC	CC	CC	CC	CC	CC	CC	CC	CC	CC	CC	Yes
304	gUNC1047748	Chr1:82629781	GG	AA	GG	GG	GG	GG	GG	GG	GG	GG	GG	GG	Yes
305	gUNCHS001436	Chr1:82923918	CC	CC	CC	CC	CC	CC	CC	CC	CC	CC	CC	CC	Yes
306	S3J013334357	Chr1:83358931	TT	TT	TT	TT	TT	TT	TT	TT	TT	TT	TT	TT	Yes
307	gUNC1064152	Chr1:83817507	AA	AA	AA	AA	AA	AA	AA	AA	AA	AA	AA	AA	Yes
308	DFT013364355	Chr1:84108898	GG	GG	GG	GG	GG	GG	GG	GG	GG	GG	GG	GG	Yes
309	gUNC1071271	Chr1:84468139	GG	GG	GG	GG	GG	GG	GG	GG	GG	GG	GG	GG	Yes
310	mUNC1079635	Chr1:86000814	GG	GG	GG	GG	GG	GG	GG	GG	GG	GG	GG	GG	Yes
311	SBJ013453961	Chr1:86349044	TT	TT	TT	TT	TT	TT	TT	TT	TT	TT	TT	TT	Yes
312	gUNC1092120	Chr1:87579607	AA	AA	AA	AA	AA	AA	AA	AA	AA	AA	AA	AA	Yes
313	B10010087827	Chr1:87827334	CC	CC	CC	CC	CC	CC	CC	CC	CC	CC	CC	CC	Yes
314	gUNC1102206	Chr1:88655763	CC	CC	CC	CC	CC	CC	CC	CC	CC	CC	CC	CC	Yes
315	mUNC1107274	Chr1:88955170	AA	AA	AA	AA	AA	AA	AA	AA	AA	AA	AA	AA	Yes
316	B10010089417	Chr1:89417288	GG	GG	GG	GG	GG	GG	GG	GG	GG	GG	GG	GG	Yes
317	SBB013583156	Chr1:89578900	CC	CC	CC	CC	CC	CC	CC	CC	CC	CC	CC	CC	Yes
318	gUNCHS001601	Chr1:89691128	GG	GG	GG	GG	GG	GG	GG	GG	GG	GG	GG	GG	Yes
319	S3R013590605	Chr1:89765131	GG	GG	GG	GG	GG	GG	GG	GG	GG	GG	GG	GG	Yes
320	S2H013602293	Chr1:90057344	AA	AA	AA	AA	AA	AA	AA	AA	AA	AA	AA	AA	Yes
321	mUNC1126248	Chr1:90398581	GG	GG	GG	GG	GG	GG	GG	GG	GG	GG	GG	GG	Yes
322	SAH013616907	Chr1:90422690	CC	CC	CC	CC	CC	CC	CC	CC	CC	CC	CC	CC	Yes
323	S6J013624374	Chr1:90609370	CC	CC	CC	CC	CC	CC	CC	CC	CC	CC	CC	CC	Yes
324	SFC013631975	Chr1:90799394	CC	CC	CC	CC	CC	CC	CC	CC	CC	CC	CC	CC	Yes
325	SSR013632890	Chr1:90822253	AA	AA	AA	AA	AA	AA	AA	AA	AA	AA	AA	AA	Yes
326	gUNC1138338	Chr1:91097803	TT	TT	TT	TT	TT	TT	TT	TT	TT	TT	TT	TT	Yes
327	gUNC1142250	Chr1:91383704	TT	TT	TT	TT	TT	TT	TT	TT	TT	TT	TT	TT	Yes
328	S2C013657783	Chr1:91444593	CC	CC	CC	CC	CC	CC	CC	CC	CC	CC	CC	CC	Yes
329	DBR013664433	Chr1:91610837	AA	AA	AA	AA	AA	AA	AA	AA	AA	AA	AA	AA	Yes
330	gUNC1144752	Chr1:91623555	GG	GG	GG	GG	GG	GG	GG	GG	GG	GG	GG	GG	Yes
331	D6R013664971	Chr1:91624293	CC	CC	CC	CC	CC	CC	CC	CC	CC	CC	CC	CC	Yes
332	S2C013666467	Chr1:91661697	AA	AA	AA	AA	AA	AA	AA	AA	AA	AA	AA	AA	Yes
333	SAC013684650	Chr1:92116262	GG	GG	GG	GG	GG	GG	GG	GG	GG	GG	GG	GG	Yes
334	gUNC1153431	Chr1:92373273	AA	AA	AA	AA	AA	AA	AA	AA	AA	AA	AA	AA	Yes
335	gUNC1153974	Chr1:92412095	AA	AA	AA	AA	AA	AA	AA	AA	AA	AA	AA	AA	Yes
336	SBR013713428	Chr1:92835706	CC	CC	CC	CC	CC	CC	CC	CC	CC	CC	CC	CC	Yes
337	gUNC1161628	Chr1:93003253	GG	AA	GG	GG	GG	GG	GG	GG	GG	GG	GG	GG	Yes
338	mUNC010586869	Chr1:93673229	GG	AA	GG	GG	GG	GG	GG	GG	GG	GG	GG	GG	Yes
339	S2J013806712	Chr1:95167815	GG	GG	GG	GG	GG	GG	GG	GG	GG	GG	GG	GG	Yes
340	SAJ013808697	Chr1:95217425	GG	GG	GG	GG	GG	GG	GG	GG	GG	GG	GG	GG	Yes
341	gUNC1183808	Chr1:95247274	TT	GG	TT	TT	TT	TT	TT	TT	TT	TT	TT	TT	Yes
342	S6N013829895	Chr1:95747397	AA	AA	AA	AA	AA	AA	AA	AA	AA	AA	AA	AA	Yes
343	gICR081	Chr1:95752633	AA	CC	AA	AA	AA	AA	AA	AA	AA	AA	AA	AA	Yes
344	S2C013837982	Chr1:95949561	GG	GG	GG	GG	GG	GG	GG	GG	GG	GG	GG	GG	Yes
345	gUNC1203850	Chr1:96731552	GG	AA	GG	GG	GG	GG	GG	GG	GG	GG	GG	GG	Yes
346	gUNC1225138	Chr1:98864978	TT	CC	TT	TT	TT	TT	TT	TT	TT	TT	TT	TT	Yes
347	S6J013976867	Chr1:99421675	AA	AA	AA	AA	AA	AA	AA	AA	AA	AA	AA	AA	Yes
348	mUNC1238531	Chr1:99488488	GG	AA	GG	GG	GG	GG	GG	GG	GG	GG	GG	GG	Yes
349	gUNCHS001812	Chr1:100264323	AA	CC	AA	AA	AA	AA	AA	AA	AA	AA	AA	AA	Yes
350	mUNC010195425	Chr1:100927997	CC	CC	CC	CC	CC	CC	CC	CC	CC	CC	CC	CC	Yes
351	B10010101658	Chr1:101658207	CC	CC	CC	CC	CC	CC	CC	CC	CC	CC	CC	CC	Yes
352	gUNC1276993	Chr1:102042988	GG	GG	GG	GG	GG	GG	GG	GG	GG	GG	GG	GG	Yes
353	SSR014121635	Chr1:103040880	AA	AA	AA	AA	AA	AA	AA	AA	AA	AA	AA	AA	Yes
354	B10010103626	Chr1:103626725	TT	TT	TT	TT	TT	TT	TT	TT	TT	TT	TT	TT	Yes
355	gJAX00261470	Chr1:104282500	GG	AA	GG	GG	GG	GG	GG	GG	GG	GG	GG	GG	Yes
356	gUNC1321774	Chr1:104826583	TT	CC	TT	TT	TT	TT	TT	TT	TT	TT	TT	TT	Yes
357	S2H014199881	Chr1:104997043	TT	GG	TT	TT	TT	TT	TT	TT	TT	TT	TT	TT	Yes
358	S6H014218009	Chr1:105450239	GG	AA	GG	GG	GG	GG	GG	GG	GG	GG	GG	GG	Yes
359	gUNC1335696	Chr1:105911284	AA	GG	AA	AA	AA	AA	AA	AA	AA	AA	AA	AA	Yes
360	B10010106709	Chr1:106709015	TT	TT	TT	TT	TT	TT	TT	TT	TT	TT	TT	TT	Yes
361	gUNC1359274	Chr1:107852632	TT	TT	TT	TT	TT	TT	TT	TT	TT	TT	TT	TT	Yes
362	gUNCHS001933	Chr1:107972961	CC	TT	CC	CC	CC	CC	CC	CC	CC	CC	CC	CC	Yes
363	mUNC1367316	Chr1:108457079	TT	CC	TT	TT	TT	TT	TT	TT	TT	TT	TT	TT	Yes
364	mUNC1370843	Chr1:108710856	AA	CC	AA	AA	AA	AA	AA	AA	AA	AA	AA	AA	Yes
365	SFC014379928	Chr1:109498204	CC	CC	CC	CC	CC	CC	CC	CC	CC	CC	CC	CC	Yes
366	gUNC1383332	Chr1:109512395	AA	GG	AA	AA	AA	AA	AA	AA	AA	AA	AA	AA	Yes
367	gUNC1391068	Chr1:110079486	TT	TT	TT	TT	TT	TT	TT	TT	TT	TT	TT	TT	Yes
368	SFH014441791	Chr1:111044785	GG	GG	GG	GG	GG	GG	GG	GG	GG	GG	GG	GG	Yes
369	gICR4117	Chr1:111175687	CC	TT	CC	CC	CC	CC	CC	CC	CC	CC	CC	CC	Yes
370	mUNC010223906	Chr1:112160786	AA	AA	AA	AA	AA	AA	AA	AA	AA	AA	AA	AA	Yes
371	gUNC1425647	Chr1:112486389	GG	AA	GG	GG	GG	GG	GG	GG	GG	GG	GG	GG	Yes
372	S1H014521214	Chr1:113030367	TT	TT	TT	TT	TT	TT	TT	TT	TT	TT	TT	TT	Yes
373	gUNC1438333	Chr1:113219068	CC	CC	CC	CC	CC	CC	CC	CC	CC	CC	CC	CC	Yes
374	gJAX00008269	Chr1:113834083	CC	CC	CC	CC	CC	CC	CC	CC	CC	CC	CC	CC	Yes
375	SFR014564465	Chr1:114111632	GG	GG	GG	GG	GG	GG	GG	GG	GG	GG	GG	GG	Yes
376	S3J014580395	Chr1:114509884	GG	GG	GG	GG	GG	GG	GG	GG	GG	GG	GG	GG	Yes
377	D1J014583674	Chr1:114591855	TT	TT	TT	TT	TT	TT	TT	TT	TT	TT	TT	TT	Yes
378	gUNC1469655	Chr1:115134891	AA	AA	AA	AA	AA	AA	AA	AA	AA	AA	AA	AA	Yes
379	mUNC010227990	Chr1:115285872	TT	TT	TT	TT	TT	TT	TT	TT	TT	TT	TT	TT	Yes
380	SAC014634548	Chr1:115863714	CC	CC	CC	CC	CC	CC	CC	CC	CC	CC	CC	CC	Yes
381	gUNC1486466	Chr1:116183610	GG	GG	GG	GG	GG	GG	GG	GG	GG	GG	GG	GG	Yes
382	UNCHS002030	Chr1:116240354	CC	CC	CC	CC	CC	CC	CC	CC	CC	CC	CC	CC	Yes
383	S3J014660712	Chr1:116517813	AA	AA	AA	AA	AA	AA	AA	AA	AA	AA	AA	AA	Yes
384	SAC014662171	Chr1:116554280	CC	CC	CC	CC	CC	CC	CC	CC	CC	CC	CC	CC	Yes
385	S6R014671781	Chr1:116794533	TT	TT	TT	TT	TT	TT	TT	TT	TT	TT	TT	TT	Yes
386	gUNC1499687	Chr1:116932003	TT	TT	TT	TT	TT	TT	TT	TT	TT	TT	TT	TT	Yes
387	gUNC1502088	Chr1:117117484	CC	CC	CC	CC	CC	CC	CC	CC	CC	CC	CC	CC	Yes
388	SBB014746527	Chr1:118663187	GG	GG	GG	GG	GG	GG	GG	GG	GG	GG	GG	GG	Yes
389	UNC010236642	Chr1:118715542	GG	GG	GG	GG	GG	GG	GG	GG	GG	GG	GG	GG	Yes
390	S2C014755825	Chr1:118895637	CC	CC	CC	CC	CC	CC	CC	CC	CC	CC	CC	CC	Yes
391	gUNC1524644	Chr1:119376212	AA	GG	AA	AA	AA	AA	AA	AA	AA	AA	AA	AA	Yes
392	SAJ014776682	Chr1:119417051	GG	GG	GG	GG	GG	GG	GG	GG	GG	GG	GG	GG	Yes
393	UNC1525238	Chr1:119435727	CC	TT	CC	CC	CC	CC	CC	CC	CC	CC	CC	CC	Yes
394	S2R014821471	Chr1:120536779	CC	CC	CC	CC	CC	CC	CC	CC	CC	CC	CC	CC	Yes
395	gUNC1545055	Chr1:121063201	AA	GG	AA	AA	AA	AA	AA	AA	AA	AA	AA	AA	Yes
396	S3T014861944	Chr1:121548612	CC	CC	CC	CC	CC	CC	CC	CC	CC	CC	CC	CC	Yes
397	gUNC1557877	Chr1:121976493	AA	AA	AA	AA	AA	AA	AA	AA	AA	AA	AA	AA	Yes
398	SBH014883089	Chr1:122077239	TT	TT	TT	TT	TT	TT	TT	TT	TT	TT	TT	TT	Yes
399	S3T014884078	Chr1:122101964	TT	TT	TT	TT	TT	TT	TT	TT	TT	TT	TT	TT	Yes
400	S3R014896634	Chr1:122415855	AA	AA	AA	AA	AA	AA	AA	AA	AA	AA	AA	AA	Yes
401	gUNC1565720	Chr1:122634011	GG	GG	GG	GG	GG	GG	GG	GG	GG	GG	GG	GG	Yes
402	gUNCHS002157	Chr1:123301336	TT	CC	TT	TT	TT	TT	TT	TT	TT	TT	TT	TT	Yes
403	SBB014938916	Chr1:123472923	AA	AA	AA	AA	AA	AA	AA	AA	AA	AA	AA	AA	Yes
404	gUNC1593484	Chr1:124548738	CC	TT	CC	CC	CC	CC	CC	CC	CC	CC	CC	CC	Yes
405	SFT014982180	Chr1:124554513	CC	TT	CC	CC	CC	CC	CC	CC	CC	CC	CC	CC	Yes
406	D2H014992652	Chr1:124816319	AA	AA	AA	AA	AA	AA	AA	AA	AA	AA	AA	AA	Yes
407	gUNCHS002197	Chr1:125765595	TT	CC	TT	TT	TT	TT	TT	TT	TT	TT	TT	TT	Yes
408	S3J015032419	Chr1:125810476	CC	CC	CC	CC	CC	CC	CC	CC	CC	CC	CC	CC	Yes
409	S6R015034070	Chr1:125851763	GG	GG	GG	GG	GG	GG	GG	GG	GG	GG	GG	GG	Yes
410	SFT015035681	Chr1:125892040	CC	TT	CC	CC	CC	CC	CC	CC	CC	CC	CC	CC	Yes
411	B10010126340	Chr1:126340811	AA	AA	AA	AA	AA	AA	AA	AA	AA	AA	AA	AA	Yes
412	gUNC1620550	Chr1:126353960	TT	TT	TT	TT	TT	TT	TT	TT	TT	TT	TT	TT	Yes
413	SS1015055968	Chr1:126399207	GG	GG	GG	GG	GG	GG	GG	GG	GG	GG	GG	GG	Yes
414	S6J015057187	Chr1:126429683	CC	--	CC	CC	CC	CC	CC	CC	CC	CC	CC	CC	Yes
415	SBR015062003	Chr1:126550096	AA	AA	AA	AA	AA	AA	AA	AA	AA	AA	AA	AA	Yes
416	SFJ015076714	Chr1:126917851	AA	CC	AA	AA	AA	AA	AA	AA	AA	AA	AA	AA	Yes
417	mUNC010261606	Chr1:127006951	GG	GG	GG	GG	GG	GG	GG	GG	GG	GG	GG	GG	Yes
418	S3T015094055	Chr1:127351375	CC	CC	CC	CC	CC	CC	CC	CC	CC	CC	CC	CC	Yes
419	SBJ015098159	Chr1:127453984	AA	AA	AA	AA	AA	AA	AA	AA	AA	AA	AA	AA	Yes
420	gUNC1635382	Chr1:127477857	GG	GG	GG	GG	GG	GG	GG	GG	GG	GG	GG	GG	Yes
421	gUNC1648713	Chr1:128627956	GG	GG	GG	GG	GG	GG	GG	GG	GG	GG	GG	GG	Yes
422	mJAX00266494	Chr1:129134427	TT	TT	TT	TT	TT	TT	TT	TT	TT	TT	TT	TT	Yes
423	B10010129302	Chr1:129302339	GG	GG	GG	GG	GG	GG	GG	GG	GG	GG	GG	GG	Yes
424	SBC015186935	Chr1:129673386	CC	CC	CC	CC	CC	CC	CC	CC	CC	CC	CC	CC	Yes
425	UNC010803792	Chr1:130593230	CC	CC	CC	CC	CC	CC	CC	CC	CC	CC	CC	CC	Yes
426	gUNC1675521	Chr1:130878269	CC	CC	CC	CC	CC	CC	CC	CC	CC	CC	CC	CC	Yes
427	S2C015252499	Chr1:131312498	CC	CC	CC	CC	CC	CC	CC	CC	CC	CC	CC	CC	Yes
428	SBJ015276763	Chr1:131919088	GG	GG	GG	GG	GG	GG	GG	GG	GG	GG	GG	GG	Yes
429	mUNC1695463	Chr1:132520960	CC	CC	CC	CC	CC	CC	CC	CC	CC	CC	CC	CC	Yes
430	SFT015311457	Chr1:132786434	TT	CC	TT	TT	TT	TT	TT	TT	TT	TT	TT	TT	Yes
431	D1H015333995	Chr1:133349896	TT	TT	TT	TT	TT	TT	TT	TT	TT	TT	TT	TT	Yes
432	gUNC1706873	Chr1:133403330	TT	CC	TT	TT	TT	TT	TT	TT	TT	TT	TT	TT	Yes
433	S2T015346026	Chr1:133650656	CC	CC	CC	CC	CC	CC	CC	CC	CC	CC	CC	CC	Yes
434	SSR015376421	Chr1:134410528	GG	GG	GG	GG	GG	GG	GG	GG	GG	GG	GG	GG	Yes
435	S6T015381026	Chr1:134525658	CC	CC	CC	CC	CC	CC	CC	CC	CC	CC	CC	CC	Yes
436	SBJ015389798	Chr1:134744953	CC	CC	CC	CC	CC	CC	CC	CC	CC	CC	CC	CC	Yes
437	gUNCHS002460	Chr1:134859002	GG	GG	GG	GG	GG	GG	GG	GG	GG	GG	GG	GG	Yes
438	S2T015397164	Chr1:134929104	CC	CC	CC	CC	CC	CC	CC	CC	CC	CC	CC	CC	Yes
439	DP3015410305	Chr1:135257635	TT	TT	TT	TT	TT	TT	TT	TT	TT	TT	TT	TT	Yes
440	gUNC1733690	Chr1:135464050	GG	AA	GG	GG	GG	GG	GG	GG	GG	GG	GG	GG	Yes
441	DFH015422324	Chr1:135558102	GG	GG	GG	GG	GG	GG	GG	GG	GG	GG	GG	GG	Yes
442	S6Y015422817	Chr1:135570442	GG	GG	GG	GG	GG	GG	GG	GG	GG	GG	GG	GG	Yes
443	gUNC1739568	Chr1:135816613	TT	CC	TT	TT	TT	TT	TT	TT	TT	TT	TT	TT	Yes
444	SBJ015444437	Chr1:136110926	CC	CC	CC	CC	CC	CC	CC	CC	CC	CC	CC	CC	Yes
445	S6J015452108	Chr1:136302702	CC	CC	CC	CC	CC	CC	CC	CC	CC	CC	CC	CC	Yes
446	gUNC1750242	Chr1:136512301	CC	TT	CC	CC	CC	CC	CC	CC	CC	CC	CC	CC	Yes
447	SAJ015471665	Chr1:136791628	GG	GG	GG	GG	GG	GG	GG	GG	GG	GG	GG	GG	Yes
448	gUNC1761545	Chr1:137336720	AA	GG	AA	AA	AA	AA	AA	AA	AA	AA	AA	AA	Yes
449	DSR015494438	Chr1:137360964	AA	AA	AA	AA	AA	AA	AA	AA	AA	AA	AA	AA	Yes
450	gUNC1767179	Chr1:137780191	TT	TT	TT	TT	TT	TT	TT	TT	TT	TT	TT	TT	Yes
451	gUNC1770327	Chr1:138006890	AA	AA	AA	AA	AA	AA	AA	AA	AA	AA	AA	AA	Yes
452	SFH015526372	Chr1:138159305	GG	AA	GG	GG	GG	GG	GG	GG	GG	GG	GG	GG	Yes
453	SBH015540899	Chr1:138522492	AA	AA	AA	AA	AA	AA	AA	AA	AA	AA	AA	AA	Yes
454	S3J015545736	Chr1:138643421	TT	TT	TT	TT	TT	TT	TT	TT	TT	TT	TT	TT	Yes
455	S2H015556503	Chr1:138912597	CC	TT	CC	CC	CC	CC	CC	CC	CC	CC	CC	CC	Yes
456	gUNC1783074	Chr1:139096750	GG	AA	GG	GG	GG	GG	GG	GG	GG	GG	GG	GG	Yes
457	JAX00269153	Chr1:139478830	CC	TT	CC	CC	CC	CC	CC	CC	CC	CC	CC	CC	Yes
458	SSH015583893	Chr1:139597340	AA	GG	AA	AA	AA	AA	AA	AA	AA	AA	AA	AA	Yes
459	mUNC010292027	Chr1:140294459	AA	AA	AA	AA	AA	AA	AA	AA	AA	AA	AA	AA	Yes
460	gUNC1823389	Chr1:142140565	TT	TT	TT	TT	TT	TT	TT	TT	TT	TT	TT	TT	Yes
461	gUNC1825459	Chr1:142266250	TT	TT	TT	TT	TT	TT	TT	TT	TT	TT	TT	TT	Yes
462	SFT015716951	Chr1:142923794	AA	GG	AA	AA	AA	AA	AA	AA	AA	AA	AA	AA	Yes
463	mUNC010463165	Chr1:144549292	CC	CC	CC	CC	CC	CC	CC	CC	CC	CC	CC	CC	Yes
464	gUNC010300060	Chr1:144629784	TT	TT	TT	TT	TT	TT	TT	TT	TT	TT	TT	TT	Yes
465	DAH015809028	Chr1:145225720	CC	CC	CC	CC	CC	CC	CC	CC	CC	CC	CC	CC	Yes
466	UNC010301903	Chr1:145394499	AA	GG	AA	AA	AA	AA	AA	AA	AA	AA	AA	AA	Yes
467	S2H015820588	Chr1:145514710	GG	GG	GG	GG	GG	GG	GG	GG	GG	GG	GG	GG	Yes
468	SBT015826555	Chr1:145663886	CC	CC	CC	CC	CC	CC	CC	CC	CC	CC	CC	CC	Yes
469	SBH015835970	Chr1:145899268	TT	TT	TT	TT	TT	TT	TT	TT	TT	TT	TT	TT	Yes
470	B10010146154	Chr1:146154604	GG	GG	GG	GG	GG	GG	GG	GG	GG	GG	GG	GG	Yes
471	gUNC1872920	Chr1:146189462	GG	AA	GG	GG	GG	GG	GG	GG	GG	GG	GG	GG	Yes
472	S2H015862651	Chr1:146566292	CC	TT	CC	CC	CC	CC	CC	CC	CC	CC	CC	CC	Yes
473	gJAX00010715	Chr1:146782668	GG	AA	GG	GG	GG	GG	GG	GG	GG	GG	GG	GG	Yes
474	gUNC1886404	Chr1:147258865	CC	TT	CC	CC	CC	CC	CC	CC	CC	CC	CC	CC	Yes
475	gB6_01-150177251-S	Chr1:148330121	CC	CC	CC	CC	CC	CC	CC	CC	CC	CC	CC	CC	Yes
476	gUNCHS002697	Chr1:148717254	GG	GG	GG	GG	GG	GG	GG	GG	GG	GG	GG	GG	Yes
477	gUNCHS002702	Chr1:149037613	AA	AA	AA	AA	AA	AA	AA	AA	AA	AA	AA	AA	Yes
478	S3J015969237	Chr1:149230938	GG	GG	GG	GG	GG	GG	GG	GG	GG	GG	GG	GG	Yes
479	gUNC1917999	Chr1:149617805	CC	CC	CC	CC	CC	CC	CC	CC	CC	CC	CC	CC	Yes
480	SFJ015992576	Chr1:149814419	GG	AA	GG	GG	GG	GG	GG	GG	GG	GG	GG	GG	Yes
481	S6H016000712	Chr1:150017812	AA	AA	AA	AA	AA	AA	AA	AA	AA	AA	AA	AA	Yes
482	SBB016016481	Chr1:150412035	TT	TT	TT	TT	TT	TT	TT	TT	TT	TT	TT	TT	Yes
483	SBJ016017430	Chr1:150435769	CC	CC	CC	CC	CC	CC	CC	CC	CC	CC	CC	CC	Yes
484	UNC010628673	Chr1:151111612	CC	AA	CC	CC	CC	CC	CC	CC	CC	CC	CC	CC	Yes
485	gUNC1940721	Chr1:151155081	CC	CC	CC	CC	CC	CC	CC	CC	CC	CC	CC	CC	Yes
486	gUNC1944082	Chr1:151418631	GG	AA	GG	GG	GG	GG	GG	GG	GG	GG	GG	GG	Yes
487	DP2016063842	Chr1:151596064	TT	TT	TT	TT	TT	TT	TT	TT	TT	TT	TT	TT	Yes
488	S6T016074459	Chr1:151861494	CC	CC	CC	CC	CC	CC	CC	CC	CC	CC	CC	CC	Yes
489	gUNC1962782	Chr1:152618258	CC	TT	CC	CC	CC	CC	CC	CC	CC	CC	CC	CC	Yes
490	SAJ016114377	Chr1:152859436	TT	TT	TT	TT	TT	TT	TT	TT	TT	TT	TT	TT	Yes
491	gUNC1973125	Chr1:153285376	CC	TT	CC	CC	CC	CC	CC	CC	CC	CC	CC	CC	Yes
492	SFC016133146	Chr1:153328652	CC	TT	CC	CC	CC	CC	CC	CC	CC	CC	CC	CC	Yes
493	SFT016154602	Chr1:153865066	GG	TT	GG	GG	GG	GG	GG	GG	GG	GG	GG	GG	Yes
494	B10010155167	Chr1:155167851	GG	GG	GG	GG	GG	GG	GG	GG	GG	GG	GG	GG	Yes
495	S3T016213867	Chr1:155346679	AA	AA	AA	AA	AA	AA	AA	AA	AA	AA	AA	AA	Yes
496	gJAX00272462	Chr1:155985673	GG	AA	GG	GG	GG	GG	GG	GG	GG	GG	GG	GG	Yes
497	S2J016268868	Chr1:156721710	AA	AA	AA	AA	AA	AA	AA	AA	AA	AA	AA	AA	Yes
498	gUNC2018619	Chr1:157132066	GG	GG	GG	GG	GG	GG	GG	GG	GG	GG	GG	GG	Yes
499	SBC016294471	Chr1:157361776	AA	AA	AA	AA	AA	AA	AA	AA	AA	AA	AA	AA	Yes
500	mUNC010905835	Chr1:157672910	CC	CC	CC	CC	CC	CC	CC	CC	CC	CC	CC	CC	Yes
501	S2R016319640	Chr1:157991005	AA	AA	AA	AA	AA	AA	AA	AA	AA	AA	AA	AA	Yes
502	S1H016331722	Chr1:158293068	AA	AA	AA	AA	AA	AA	AA	AA	AA	AA	AA	AA	Yes
503	gUNC2032620	Chr1:158295053	CC	CC	CC	CC	CC	CC	CC	CC	CC	CC	CC	CC	Yes
504	S2H016332934	Chr1:158323360	AA	AA	AA	AA	AA	AA	AA	AA	AA	AA	AA	AA	Yes
505	gUNC2036998	Chr1:158663689	GG	AA	GG	GG	GG	GG	GG	GG	GG	GG	GG	GG	Yes
506	S2R016348703	Chr1:158717589	GG	GG	GG	GG	GG	GG	GG	GG	GG	GG	GG	GG	Yes
507	S6J016375332	Chr1:159383312	CC	CC	CC	CC	CC	CC	CC	CC	CC	CC	CC	CC	Yes
508	S2R016389721	Chr1:159743033	AA	AA	AA	AA	AA	AA	AA	AA	AA	AA	AA	AA	Yes
509	gUNC2050462	Chr1:159835806	GG	GG	GG	GG	GG	GG	GG	GG	GG	GG	GG	GG	Yes
510	S2H016394469	Chr1:159861726	CC	CC	CC	CC	CC	CC	CC	CC	CC	CC	CC	CC	Yes
511	S1J016408998	Chr1:160224951	AA	AA	AA	AA	AA	AA	AA	AA	AA	AA	AA	AA	Yes
512	S2T016409979	Chr1:160249477	AA	AA	AA	AA	AA	AA	AA	AA	AA	AA	AA	AA	Yes
513	S2T016417509	Chr1:160437728	CC	CC	CC	CC	CC	CC	CC	CC	CC	CC	CC	CC	Yes
514	mJAX00273510	Chr1:160737074	GG	AA	GG	GG	GG	GG	GG	GG	GG	GG	GG	GG	Yes
515	S6J016433395	Chr1:160834897	CC	CC	CC	CC	CC	CC	CC	CC	CC	CC	CC	CC	Yes
516	gUNC2061568	Chr1:161113306	GG	AA	GG	GG	GG	GG	GG	GG	GG	GG	GG	GG	Yes
517	S3C016445465	Chr1:161136639	CC	TT	CC	CC	CC	CC	CC	CC	CC	CC	CC	CC	Yes
518	DX1023765043	Chr1:161340559	AA	AA	AA	AA	AA	AA	AA	AA	AA	AA	AA	AA	Yes
519	SAC016461530	Chr1:161538259	GG	GG	GG	GG	GG	GG	GG	GG	GG	GG	GG	GG	Yes
520	gUNCHS003024	Chr1:161585957	CC	TT	CC	CC	CC	CC	CC	CC	CC	CC	CC	CC	Yes
521	SBC016487472	Chr1:162186810	CC	CC	CC	CC	CC	CC	CC	CC	CC	CC	CC	CC	Yes
522	S1J016490183	Chr1:162254587	CC	CC	CC	CC	CC	CC	CC	CC	CC	CC	CC	CC	Yes
523	gUNC2073776	Chr1:162338156	AA	AA	AA	AA	AA	AA	AA	AA	AA	AA	AA	AA	Yes
524	S2J016496731	Chr1:162418283	CC	CC	CC	CC	CC	CC	CC	CC	CC	CC	CC	CC	Yes
525	mUNC2081992	Chr1:163082817	GG	AA	GG	GG	GG	GG	GG	GG	GG	GG	GG	GG	Yes
526	DBT016552570	Chr1:163814269	TT	TT	TT	TT	TT	TT	TT	TT	TT	TT	TT	TT	Yes
527	SFT016564456	Chr1:164111400	AA	GG	AA	AA	AA	AA	AA	AA	AA	AA	AA	AA	Yes
528	gUNC2097425	Chr1:164295019	CC	TT	CC	CC	CC	CC	CC	CC	CC	CC	CC	CC	Yes
529	ST2016577749	Chr1:164443734	GG	GG	GG	GG	GG	GG	GG	GG	GG	GG	GG	GG	Yes
530	gUNC2102791	Chr1:164662093	AA	GG	AA	AA	AA	AA	AA	AA	AA	AA	AA	AA	Yes
531	gUNC2111325	Chr1:165212492	GG	AA	GG	GG	GG	GG	GG	GG	GG	GG	GG	GG	Yes
532	mUNC010333272	Chr1:165602275	GG	AA	GG	GG	GG	GG	GG	GG	GG	GG	GG	GG	Yes
533	mJAX00012213	Chr1:166799244	GG	GG	GG	GG	GG	GG	GG	GG	GG	GG	GG	GG	Yes
534	SFT016675920	Chr1:166898021	TT	CC	TT	TT	TT	TT	TT	TT	TT	TT	TT	TT	Yes
535	S2J016682475	Chr1:167061879	CC	CC	CC	CC	CC	CC	CC	CC	CC	CC	CC	CC	Yes
536	B10010167264	Chr1:167264681	GG	GG	GG	GG	GG	GG	GG	GG	GG	GG	GG	GG	Yes
537	SBC016694984	Chr1:167374602	TT	TT	TT	TT	TT	TT	TT	TT	TT	TT	TT	TT	Yes
538	S6J016707095	Chr1:167677390	CC	CC	CC	CC	CC	CC	CC	CC	CC	CC	CC	CC	Yes
539	SAJ016739818	Chr1:168495457	CC	CC	CC	CC	CC	CC	CC	CC	CC	CC	CC	CC	Yes
540	gUNC2155319	Chr1:168531538	AA	AA	AA	AA	AA	AA	AA	AA	AA	AA	AA	AA	Yes
541	gUNCHS003215	Chr1:169072483	GG	GG	GG	GG	GG	GG	GG	GG	GG	GG	GG	GG	Yes
542	S6T016769386	Chr1:169234666	CC	CC	CC	CC	CC	CC	CC	CC	CC	CC	CC	CC	Yes
543	SFH016774116	Chr1:169352900	GG	GG	GG	GG	GG	GG	GG	GG	GG	GG	GG	GG	Yes
544	gUNC2173489	Chr1:169692018	TT	TT	TT	TT	TT	TT	TT	TT	TT	TT	TT	TT	Yes
545	ST2016799911	Chr1:169997780	AA	AA	AA	AA	AA	AA	AA	AA	AA	AA	AA	AA	Yes
546	S1H016803365	Chr1:170084149	CC	CC	CC	CC	CC	CC	CC	CC	CC	CC	CC	CC	Yes
547	ST2016805137	Chr1:170128437	CC	TT	CC	CC	CC	CC	CC	CC	CC	CC	CC	CC	Yes
548	gUNC2184852	Chr1:170392509	TT	TT	TT	TT	TT	TT	TT	TT	TT	TT	TT	TT	Yes
549	mUNC010353604	Chr1:170441536	TT	TT	TT	TT	TT	TT	TT	TT	TT	TT	TT	TT	Yes
550	S3J016840739	Chr1:171018499	TT	TT	TT	TT	TT	TT	TT	TT	TT	TT	TT	TT	Yes
551	S2C016846622	Chr1:171165550	GG	GG	GG	GG	GG	GG	GG	GG	GG	GG	GG	GG	Yes
552	gUNC2203134	Chr1:171867311	GG	GG	GG	GG	GG	GG	GG	GG	GG	GG	GG	GG	Yes
553	DT2015871561	Chr1:172074890	TT	TT	TT	TT	TT	TT	TT	TT	TT	TT	TT	TT	Yes
554	mUNC2211957	Chr1:172685919	GG	AA	GG	GG	GG	GG	GG	GG	GG	GG	GG	GG	Yes
555	gJAX00276473	Chr1:172956255	AA	AA	AA	AA	AA	AA	AA	AA	AA	AA	AA	AA	Yes
556	B10010173079	Chr1:173079095	GG	GG	GG	GG	GG	GG	GG	GG	GG	GG	GG	GG	Yes
557	mUNC010380537	Chr1:173961321	GG	GG	GG	GG	GG	GG	GG	GG	GG	GG	GG	GG	Yes
558	S2H016979284	Chr1:174482102	GG	AA	GG	GG	GG	GG	GG	GG	GG	GG	GG	GG	Yes
559	gUNC2246604	Chr1:174996546	TT	TT	TT	TT	TT	TT	TT	TT	TT	TT	TT	TT	Yes
560	S2C017031481	Chr1:175787040	GG	GG	GG	GG	GG	GG	GG	GG	GG	GG	GG	GG	Yes
561	S2J017040758	Chr1:176018955	GG	GG	GG	GG	GG	GG	GG	GG	GG	GG	GG	GG	Yes
562	gUNC2263707	Chr1:176074355	AA	GG	AA	AA	AA	AA	AA	AA	AA	AA	AA	AA	Yes
563	S1H017076373	Chr1:176909348	GG	GG	GG	GG	GG	GG	GG	GG	GG	GG	GG	GG	Yes
564	gJAX00277549	Chr1:177474820	TT	TT	TT	TT	TT	TT	TT	TT	TT	TT	TT	TT	Yes
565	B10010177515	Chr1:177515297	CC	CC	CC	CC	CC	CC	CC	CC	CC	CC	CC	CC	Yes
566	gUNCHS003416	Chr1:177888137	GG	GG	GG	GG	GG	GG	GG	GG	GG	GG	GG	GG	Yes
567	gUNC2283247	Chr1:178204754	AA	AA	AA	AA	AA	AA	AA	AA	AA	AA	AA	AA	Yes
568	SSH017130990	Chr1:178274751	CC	CC	CC	CC	CC	CC	CC	CC	CC	CC	CC	CC	Yes
569	SFC017150202	Chr1:178755067	CC	CC	CC	CC	CC	CC	CC	CC	CC	CC	CC	CC	Yes
570	S2J017159510	Chr1:178987755	GG	GG	GG	GG	GG	GG	GG	GG	GG	GG	GG	GG	Yes
571	SSR017160800	Chr1:179020018	CC	CC	CC	CC	CC	CC	CC	CC	CC	CC	CC	CC	Yes
572	gUNC2291918	Chr1:179037607	CC	CC	CC	CC	CC	CC	CC	CC	CC	CC	CC	CC	Yes
573	S2T017161652	Chr1:179041303	CC	CC	CC	CC	CC	CC	CC	CC	CC	CC	CC	CC	Yes
574	SAJ017171776	Chr1:179294417	GG	GG	GG	GG	GG	GG	GG	GG	GG	GG	GG	GG	Yes
575	S6N017180141	Chr1:179503532	GG	GG	GG	GG	GG	GG	GG	GG	GG	GG	GG	GG	Yes
576	gUNC2299232	Chr1:179551740	TT	TT	TT	TT	TT	TT	TT	TT	TT	TT	TT	TT	Yes
577	SSH017202983	Chr1:180074589	GG	GG	GG	GG	GG	GG	GG	GG	GG	GG	GG	GG	Yes
578	gUNC2308922	Chr1:180441833	GG	AA	GG	GG	GG	GG	GG	GG	GG	GG	GG	GG	Yes
579	gUNC2310743	Chr1:180569708	CC	CC	CC	CC	CC	CC	CC	CC	CC	CC	CC	CC	Yes
580	SBR017236125	Chr1:180903133	GG	GG	GG	GG	GG	GG	GG	GG	GG	GG	GG	GG	Yes
581	mUNC2316922	Chr1:181086598	TT	TT	TT	TT	TT	TT	TT	TT	TT	TT	TT	TT	Yes
582	S6J017252720	Chr1:181318003	CC	CC	CC	CC	CC	CC	CC	CC	CC	CC	CC	CC	Yes
583	DS6017258080	Chr1:181452009	AA	GG	AA	AA	AA	AA	AA	AA	AA	AA	AA	AA	Yes
584	gUNC2322479	Chr1:181510678	AA	AA	AA	AA	AA	AA	AA	AA	AA	AA	AA	AA	Yes
585	B10010181522	Chr1:181522684	AA	AA	AA	AA	AA	AA	AA	AA	AA	AA	AA	AA	Yes
586	gUNC2327373	Chr1:182044576	AA	GG	AA	AA	AA	AA	AA	AA	AA	AA	AA	AA	Yes
587	S3N017323697	Chr1:183092429	AA	AA	AA	AA	AA	AA	AA	AA	AA	AA	AA	AA	Yes
588	S3J017332283	Chr1:183307080	CC	CC	CC	CC	CC	CC	CC	CC	CC	CC	CC	CC	Yes
589	S6N017360349	Chr1:184008737	CC	CC	CC	CC	CC	CC	CC	CC	CC	CC	CC	CC	Yes
590	gUNC2346376	Chr1:184020986	AA	AA	AA	AA	AA	AA	AA	AA	AA	AA	AA	AA	Yes
591	gUNCHS003558	Chr1:184926264	TT	TT	TT	TT	TT	TT	TT	TT	TT	TT	TT	TT	Yes
592	S2H017427232	Chr1:185680800	AA	GG	AA	AA	AA	AA	AA	AA	AA	AA	AA	AA	Yes
593	S2H017427579	Chr1:185689482	CC	CC	CC	CC	CC	CC	CC	CC	CC	CC	CC	CC	Yes
594	ST2017432544	Chr1:185813602	TT	CC	TT	TT	TT	TT	TT	TT	TT	TT	TT	TT	Yes
595	ST2017432547	Chr1:185813680	AA	GG	AA	AA	AA	AA	AA	AA	AA	AA	AA	AA	Yes
596	gUNC2368826	Chr1:185816579	GG	AA	GG	GG	GG	GG	GG	GG	GG	GG	GG	GG	Yes
597	B10010186026	Chr1:186026198	GG	GG	GG	GG	GG	GG	GG	GG	GG	GG	GG	GG	Yes
598	gUNC2376911	Chr1:186442195	GG	AA	GG	GG	GG	GG	GG	GG	GG	GG	GG	GG	Yes
599	S3N017464347	Chr1:186608695	TT	TT	TT	TT	TT	TT	TT	TT	TT	TT	TT	TT	Yes
600	gJAX00013701	Chr1:187116521	AA	GG	AA	AA	AA	AA	AA	AA	AA	AA	AA	AA	Yes
601	gUNC2387976	Chr1:187392713	AA	CC	AA	AA	AA	AA	AA	AA	AA	AA	AA	AA	Yes
602	SSH017497293	Chr1:187432339	TT	GG	TT	TT	TT	TT	TT	TT	TT	TT	TT	TT	Yes
603	S2R017532723	Chr1:188318084	AA	AA	AA	AA	AA	AA	AA	AA	AA	AA	AA	AA	Yes
604	gUNC2398055	Chr1:188335477	AA	CC	AA	AA	AA	AA	AA	AA	AA	AA	AA	AA	Yes
605	UNCHS003666	Chr1:188847965	GG	AA	GG	GG	GG	GG	GG	GG	GG	GG	GG	GG	Yes
606	S6J017555686	Chr1:188892174	CC	CC	CC	CC	CC	CC	CC	CC	CC	CC	CC	CC	Yes
607	gUNC2404892	Chr1:188910165	TT	CC	TT	TT	TT	TT	TT	TT	TT	TT	TT	TT	Yes
608	gUNC2409375	Chr1:189254951	CC	TT	CC	CC	CC	CC	CC	CC	CC	CC	CC	CC	Yes
609	mUNC2410175	Chr1:189304410	AA	GG	AA	AA	AA	AA	AA	AA	AA	AA	AA	AA	Yes
610	gUNC2412055	Chr1:189455418	AA	AA	AA	AA	AA	AA	AA	AA	AA	AA	AA	AA	Yes
611	gUNC2415435	Chr1:189710695	GG	GG	GG	GG	GG	GG	GG	GG	GG	GG	GG	GG	Yes
612	gUNC2415693	Chr1:189729020	CC	CC	CC	CC	CC	CC	CC	CC	CC	CC	CC	CC	Yes
613	gUNC2416218	Chr1:189763068	TT	TT	TT	TT	TT	TT	TT	TT	TT	TT	TT	TT	Yes
614	SFT017595245	Chr1:189881144	GG	AA	GG	GG	GG	GG	GG	GG	GG	GG	GG	GG	Yes
615	ST2017596015	Chr1:189900389	TT	CC	TT	TT	TT	TT	TT	TT	TT	TT	TT	TT	Yes
616	ST2017596122	Chr1:189903057	CC	TT	CC	CC	CC	CC	CC	CC	CC	CC	CC	CC	Yes
617	ST2017596258	Chr1:189906474	TT	CC	TT	TT	TT	TT	TT	TT	TT	TT	TT	TT	Yes
618	ST2017597987	Chr1:189949686	GG	AA	GG	GG	GG	GG	GG	GG	GG	GG	GG	GG	Yes
619	ST2017598286	Chr1:189957174	GG	AA	GG	GG	GG	GG	GG	GG	GG	GG	GG	GG	Yes
620	ST2017598296	Chr1:189957421	GG	AA	GG	GG	GG	GG	GG	GG	GG	GG	GG	GG	Yes
621	S3J017598417	Chr1:189960445	GG	GG	GG	GG	GG	GG	GG	GG	GG	GG	GG	GG	Yes
622	ST2017598604	Chr1:189965120	TT	CC	TT	TT	TT	TT	TT	TT	TT	TT	TT	TT	Yes
623	ST2017603287	Chr1:190082191	CC	CC	CC	CC	CC	CC	CC	CC	CC	CC	CC	CC	Yes
624	ST2017603365	Chr1:190084128	GG	GG	GG	GG	GG	GG	GG	GG	GG	GG	GG	GG	Yes
625	gJAX00280215	Chr1:190085535	CC	CC	CC	CC	CC	CC	CC	CC	CC	CC	CC	CC	Yes
626	ST2017603443	Chr1:190086090	GG	GG	GG	GG	GG	GG	GG	GG	GG	GG	GG	GG	Yes
627	ST2017603481	Chr1:190087027	CC	CC	CC	CC	CC	CC	CC	CC	CC	CC	CC	CC	Yes
628	ST2017603515	Chr1:190087891	GG	AA	GG	GG	GG	GG	GG	GG	GG	GG	GG	GG	Yes
629	ST2017603569	Chr1:190089245	TT	CC	TT	TT	TT	TT	TT	TT	TT	TT	TT	TT	Yes
630	gUNC2420778	Chr1:190105925	AA	GG	AA	AA	AA	AA	AA	AA	AA	AA	AA	AA	Yes
631	S3J017604268	Chr1:190106704	CC	CC	CC	CC	CC	CC	CC	CC	CC	CC	CC	CC	Yes
632	gUNC2421003	Chr1:190124682	TT	TT	TT	TT	TT	TT	TT	TT	TT	TT	TT	TT	Yes
633	mJAX00013946	Chr1:190394209	AA	GG	AA	AA	AA	AA	AA	AA	AA	AA	AA	AA	Yes
634	ST2017618750	Chr1:190468772	AA	CC	AA	AA	AA	AA	AA	AA	AA	AA	AA	AA	Yes
635	gUNC2424584	Chr1:190469788	CC	TT	CC	CC	CC	CC	CC	CC	CC	CC	CC	CC	Yes
636	gJAX00280323	Chr1:190487504	AA	GG	AA	AA	AA	AA	AA	AA	AA	AA	AA	AA	Yes
637	ST2017622000	Chr1:190550021	CC	TT	CC	CC	CC	CC	CC	CC	CC	CC	CC	CC	Yes
638	gJAX00013965	Chr1:190655586	AA	GG	AA	AA	AA	AA	AA	AA	AA	AA	AA	AA	Yes
639	mUNC2429277	Chr1:190903349	TT	CC	TT	TT	TT	TT	TT	TT	TT	TT	TT	TT	Yes
640	gUNCHS003721	Chr1:191000606	AA	GG	AA	AA	AA	AA	AA	AA	AA	AA	AA	AA	Yes
641	mUNC2430731	Chr1:191040279	GG	AA	GG	GG	GG	GG	GG	GG	GG	GG	GG	GG	Yes
642	gUNC2431046	Chr1:191067818	AA	CC	AA	AA	AA	AA	AA	AA	AA	AA	AA	AA	Yes
643	gJAX00280416	Chr1:191082535	AA	GG	AA	AA	AA	AA	AA	AA	AA	AA	AA	AA	Yes
644	gUNC2431585	Chr1:191109589	CC	TT	CC	CC	CC	CC	CC	CC	CC	CC	CC	CC	Yes
645	gUNC2431766	Chr1:191124263	AA	CC	AA	AA	AA	AA	AA	AA	AA	AA	AA	AA	Yes
646	gJAX00280436	Chr1:191246437	TT	CC	TT	TT	TT	TT	TT	TT	TT	TT	TT	TT	Yes
647	gUNC2433755	Chr1:191318844	CC	TT	CC	CC	CC	CC	CC	CC	CC	CC	CC	CC	Yes
648	S3T017656127	Chr1:191403179	GG	AA	GG	GG	GG	GG	GG	GG	GG	GG	GG	GG	Yes
649	UNC2434587	Chr1:191407676	GG	TT	GG	GG	GG	GG	GG	GG	GG	GG	GG	GG	Yes
650	JAX00280488	Chr1:191498216	GG	AA	GG	GG	GG	GG	GG	GG	GG	GG	GG	GG	Yes
651	UNC2435874	Chr1:191500242	TT	GG	TT	TT	TT	TT	TT	TT	TT	TT	TT	TT	Yes
652	UNC2436046	Chr1:191514199	CC	TT	CC	CC	CC	CC	CC	CC	CC	CC	CC	CC	Yes
653	UNC2436405	Chr1:191556153	TT	CC	TT	TT	TT	TT	TT	TT	TT	TT	TT	TT	Yes
654	SX1017664092	Chr1:191602307	CC	TT	CC	CC	CC	CC	CC	CC	CC	CC	CC	CC	Yes
655	UNC2437403	Chr1:191657427	CC	TT	CC	CC	CC	CC	CC	CC	CC	CC	CC	CC	Yes
656	SAH017668513	Chr1:191712828	GG	GG	GG	GG	GG	GG	GG	GG	GG	GG	GG	GG	Yes
657	B10010191790	Chr1:191790774	GG	GG	GG	GG	GG	GG	GG	GG	GG	GG	GG	GG	Yes
658	SBH017697674	Chr1:192441859	AA	AA	AA	AA	AA	AA	AA	AA	AA	AA	AA	AA	Yes
659	gUNC2444978	Chr1:192498891	TT	TT	TT	TT	TT	TT	TT	TT	TT	TT	TT	TT	Yes
660	S2J017703609	Chr1:192590248	AA	AA	AA	AA	AA	AA	AA	AA	AA	AA	AA	AA	Yes
661	UNC2447782	Chr1:192754891	CC	CC	CC	CC	CC	CC	CC	CC	CC	CC	CC	CC	Yes
662	UNC2448512	Chr1:192818915	GG	GG	GG	GG	GG	GG	GG	GG	GG	GG	GG	GG	Yes
663	gUNC2448897	Chr1:192864042	CC	CC	CC	CC	CC	CC	CC	CC	CC	CC	CC	CC	Yes
664	gJAX00280763	Chr1:192869205	GG	GG	GG	GG	GG	GG	GG	GG	GG	GG	GG	GG	Yes
665	SX1017717580	Chr1:192939520	AA	AA	AA	AA	AA	AA	AA	AA	AA	AA	AA	AA	Yes
666	UNC2449523	Chr1:192941983	AA	AA	AA	AA	AA	AA	AA	AA	AA	AA	AA	AA	Yes
667	JAX00014139	Chr1:192967389	AA	AA	AA	AA	AA	AA	AA	AA	AA	AA	AA	AA	Yes
668	JAX00014142	Chr1:193010973	AA	AA	AA	AA	AA	AA	AA	AA	AA	AA	AA	AA	Yes
669	S1L017726152	Chr1:193153805	CC	CC	CC	CC	CC	CC	CC	CC	CC	CC	CC	CC	Yes
670	JAX00014166	Chr1:193318232	AA	AA	AA	AA	AA	AA	AA	AA	AA	AA	AA	AA	Yes
671	gUNC2453835	Chr1:193345281	GG	GG	GG	GG	GG	GG	GG	GG	GG	GG	GG	GG	Yes
672	UNC2454760	Chr1:193421248	AA	GG	AA	AA	AA	AA	AA	AA	AA	AA	AA	AA	Yes
673	gUNC2456034	Chr1:193514036	AA	AA	AA	AA	AA	AA	AA	AA	AA	AA	AA	AA	Yes
674	JAX00014180	Chr1:193519214	TT	CC	TT	TT	TT	TT	TT	TT	TT	TT	TT	TT	Yes
675	gUNC2456475	Chr1:193562834	TT	CC	TT	TT	TT	TT	TT	TT	TT	TT	TT	TT	Yes
676	gUNC2456861	Chr1:193596481	TT	CC	TT	TT	TT	TT	TT	TT	TT	TT	TT	TT	Yes
677	gUNC2457020	Chr1:193608539	CC	TT	CC	CC	CC	CC	CC	CC	CC	CC	CC	CC	Yes
678	gJAX00280926	Chr1:193653881	AA	GG	AA	AA	AA	AA	AA	AA	AA	AA	AA	AA	Yes
679	UNC2457544	Chr1:193654902	GG	AA	GG	GG	GG	GG	GG	GG	GG	GG	GG	GG	Yes
680	gJAX00014191	Chr1:193673297	GG	AA	GG	GG	GG	GG	GG	GG	GG	GG	GG	GG	Yes
681	gUNC2458018	Chr1:193688845	AA	CC	AA	AA	AA	AA	AA	AA	AA	AA	AA	AA	Yes
682	gJAX00280954	Chr1:193709621	GG	AA	GG	GG	GG	GG	GG	GG	GG	GG	GG	GG	Yes
683	SX1017749302	Chr1:193732571	TT	CC	TT	TT	TT	TT	TT	TT	TT	TT	TT	TT	Yes
684	S6R017757122	Chr1:193928056	AA	GG	AA	AA	AA	AA	AA	AA	AA	AA	AA	AA	Yes
685	S6N017761985	Chr1:194049631	CC	CC	CC	CC	CC	CC	CC	CC	CC	CC	CC	CC	Yes
686	gUNC2460751	Chr1:194149219	GG	AA	GG	GG	GG	GG	GG	GG	GG	GG	GG	GG	Yes
687	UNC2463449	Chr1:194625219	TT	TT	TT	TT	TT	TT	TT	TT	TT	TT	TT	TT	Yes
688	mJAX00014283	Chr1:194886567	GG	TT	GG	GG	GG	GG	GG	GG	GG	GG	GG	GG	Yes
689	SFJ020144611	Chr2:3615298	AA	GG	AA	AA	AA	AA	AA	AA	AA	AA	AA	AA	Yes
690	gUNC2475948	Chr2:3963828	TT	TT	TT	TT	TT	TT	TT	TT	TT	TT	TT	TT	Yes
691	B10020004250	Chr2:4250147	GG	GG	GG	GG	GG	GG	GG	GG	GG	GG	GG	GG	Yes
692	mUNC020003180	Chr2:4439201	AA	GG	AA	AA	AA	AA	AA	AA	AA	AA	AA	AA	Yes
693	gUNC2495151	Chr2:5265330	AA	AA	AA	AA	AA	AA	AA	AA	AA	AA	AA	AA	Yes
694	gUNC2501218	Chr2:5671325	AA	AA	AA	AA	AA	AA	AA	AA	AA	AA	AA	AA	Yes
695	gUNCHS003923	Chr2:6625111	GG	AA	GG	GG	GG	GG	GG	GG	GG	GG	GG	GG	Yes
696	S2C020289707	Chr2:7242679	GG	GG	GG	GG	GG	GG	GG	GG	GG	GG	GG	GG	Yes
697	gUNC2522862	Chr2:7328079	AA	CC	AA	AA	AA	AA	AA	AA	AA	AA	AA	AA	Yes
698	mUNC020363105	Chr2:8148141	TT	TT	TT	TT	TT	TT	TT	TT	TT	TT	TT	TT	Yes
699	gUNC2540465	Chr2:8871100	CC	CC	CC	CC	CC	CC	CC	CC	CC	CC	CC	CC	Yes
700	gJAX00091105	Chr2:9477814	TT	CC	TT	TT	TT	TT	TT	TT	TT	TT	TT	TT	Yes
701	gUNC2553197	Chr2:9821723	GG	AA	GG	GG	GG	GG	GG	GG	GG	GG	GG	GG	Yes
702	gUNC2561908	Chr2:10403914	CC	TT	CC	CC	CC	CC	CC	CC	CC	CC	CC	CC	Yes
703	SFR020417522	Chr2:10438066	CC	CC	CC	CC	CC	CC	CC	CC	CC	CC	CC	CC	Yes
704	SFC020438458	Chr2:10961470	CC	CC	CC	CC	CC	CC	CC	CC	CC	CC	CC	CC	Yes
705	SBH020446213	Chr2:11155348	CC	CC	CC	CC	CC	CC	CC	CC	CC	CC	CC	CC	Yes
706	S6J020446834	Chr2:11170851	GG	GG	GG	GG	GG	GG	GG	GG	GG	GG	GG	GG	Yes
707	DFT020456254	Chr2:11406374	GG	GG	GG	GG	GG	GG	GG	GG	GG	GG	GG	GG	Yes
708	SBJ020533570	Chr2:13339262	CC	CC	CC	CC	CC	CC	CC	CC	CC	CC	CC	CC	Yes
709	SBT020550682	Chr2:13767063	GG	GG	GG	GG	GG	GG	GG	GG	GG	GG	GG	GG	Yes
710	SBB020584334	Chr2:14608362	CC	CC	CC	CC	CC	CC	CC	CC	CC	CC	CC	CC	Yes
711	S1L020586371	Chr2:14659297	CC	CC	CC	CC	CC	CC	CC	CC	CC	CC	CC	CC	Yes
712	gJAX00484223	Chr2:17915505	AA	AA	AA	AA	AA	AA	AA	AA	AA	AA	AA	AA	Yes
713	gUNC2663264	Chr2:18474320	CC	CC	CC	CC	CC	CC	CC	CC	CC	CC	CC	CC	Yes
714	DX1023823158	Chr2:18624897	GG	GG	GG	GG	GG	GG	GG	GG	GG	GG	GG	GG	Yes
715	gUNCHS004121	Chr2:18667432	CC	CC	CC	CC	CC	CC	CC	CC	CC	CC	CC	CC	Yes
716	SAC020750668	Chr2:18766714	CC	CC	CC	CC	CC	CC	CC	CC	CC	CC	CC	CC	Yes
717	B10020019473	Chr2:19473898	CC	CC	CC	CC	CC	CC	CC	CC	CC	CC	CC	CC	Yes
718	S2C020779389	Chr2:19484740	CC	CC	CC	CC	CC	CC	CC	CC	CC	CC	CC	CC	Yes
719	S6J020782084	Chr2:19552120	CC	CC	CC	CC	CC	CC	CC	CC	CC	CC	CC	CC	Yes
720	gUNC2679953	Chr2:19764084	AA	AA	AA	AA	AA	AA	AA	AA	AA	AA	AA	AA	Yes
721	gUNC2688214	Chr2:20281542	CC	CC	CC	CC	CC	CC	CC	CC	CC	CC	CC	CC	Yes
722	mUNC020012706	Chr2:20727977	TT	CC	TT	TT	TT	TT	TT	TT	TT	TT	TT	TT	Yes
723	gUNC2706030	Chr2:21389604	AA	GG	AA	AA	AA	AA	AA	AA	AA	AA	AA	AA	Yes
724	SAJ020862287	Chr2:21557181	AA	AA	AA	AA	AA	AA	AA	AA	AA	AA	AA	AA	Yes
725	gUNC2711956	Chr2:21749896	AA	GG	AA	AA	AA	AA	AA	AA	AA	AA	AA	AA	Yes
726	SFT020911336	Chr2:22783415	AA	GG	AA	AA	AA	AA	AA	AA	AA	AA	AA	AA	Yes
727	S3J020972567	Chr2:24314191	CC	CC	CC	CC	CC	CC	CC	CC	CC	CC	CC	CC	Yes
728	S2H021016392	Chr2:25409824	GG	GG	GG	GG	GG	GG	GG	GG	GG	GG	GG	GG	Yes
729	gUNCHS004244	Chr2:25630940	AA	AA	AA	AA	AA	AA	AA	AA	AA	AA	AA	AA	Yes
730	gUNC2767893	Chr2:26331832	CC	TT	CC	CC	CC	CC	CC	CC	CC	CC	CC	CC	Yes
731	S6N021054676	Chr2:26366905	CC	CC	CC	CC	CC	CC	CC	CC	CC	CC	CC	CC	Yes
732	gUNC2770303	Chr2:26590857	CC	CC	CC	CC	CC	CC	CC	CC	CC	CC	CC	CC	Yes
733	SFT021080567	Chr2:27014175	CC	TT	CC	CC	CC	CC	CC	CC	CC	CC	CC	CC	Yes
734	gUNC2781257	Chr2:27416645	TT	CC	TT	TT	TT	TT	TT	TT	TT	TT	TT	TT	Yes
735	gUNC2792471	Chr2:28166771	AA	GG	AA	AA	AA	AA	AA	AA	AA	AA	AA	AA	Yes
736	DP3021136193	Chr2:28404842	GG	GG	GG	GG	GG	GG	GG	GG	GG	GG	GG	GG	Yes
737	D1H021137918	Chr2:28447968	AA	AA	AA	AA	AA	AA	AA	AA	AA	AA	AA	AA	Yes
738	B10020028620	Chr2:28620030	GG	GG	GG	GG	GG	GG	GG	GG	GG	GG	GG	GG	Yes
739	S2J021157890	Chr2:28947254	GG	GG	GG	GG	GG	GG	GG	GG	GG	GG	GG	GG	Yes
740	mJAX00092566	Chr2:29105410	CC	TT	CC	CC	CC	CC	CC	CC	CC	CC	CC	CC	Yes
741	gUNC2810208	Chr2:29687694	GG	AA	GG	GG	GG	GG	GG	GG	GG	GG	GG	GG	Yes
742	S2C021205952	Chr2:30148820	GG	GG	GG	GG	GG	GG	GG	GG	GG	GG	GG	GG	Yes
743	SFJ021210250	Chr2:30256273	TT	CC	TT	TT	TT	TT	TT	TT	TT	TT	TT	TT	Yes
744	gUNC2826016	Chr2:31151608	GG	AA	GG	GG	GG	GG	GG	GG	GG	GG	GG	GG	Yes
745	SFC021261099	Chr2:31527481	CC	CC	CC	CC	CC	CC	CC	CC	CC	CC	CC	CC	Yes
746	DS4021288241	Chr2:32206034	TT	TT	TT	TT	TT	TT	TT	TT	TT	TT	TT	TT	Yes
747	gUNC2842985	Chr2:32910616	TT	CC	TT	TT	TT	TT	TT	TT	TT	TT	TT	TT	Yes
748	B10020032970	Chr2:32970877	GG	GG	GG	GG	GG	GG	GG	GG	GG	GG	GG	GG	Yes
749	S1J021324821	Chr2:33120547	CC	CC	CC	CC	CC	CC	CC	CC	CC	CC	CC	CC	Yes
750	SBH021332057	Chr2:33301438	CC	CC	CC	CC	CC	CC	CC	CC	CC	CC	CC	CC	Yes
751	SFH021332690	Chr2:33317260	CC	TT	CC	CC	CC	CC	CC	CC	CC	CC	CC	CC	Yes
752	SAJ021338424	Chr2:33460614	GG	GG	GG	GG	GG	GG	GG	GG	GG	GG	GG	GG	Yes
753	mUNC2848293	Chr2:33520337	AA	GG	AA	AA	AA	AA	AA	AA	AA	AA	AA	AA	Yes
754	gUNC2849605	Chr2:33670782	TT	CC	TT	TT	TT	TT	TT	TT	TT	TT	TT	TT	Yes
755	S3J021372375	Chr2:34309381	TT	TT	TT	TT	TT	TT	TT	TT	TT	TT	TT	TT	Yes
756	gUNC2857265	Chr2:34478184	AA	GG	AA	AA	AA	AA	AA	AA	AA	AA	AA	AA	Yes
757	SFT021381098	Chr2:34527474	GG	AA	GG	GG	GG	GG	GG	GG	GG	GG	GG	GG	Yes
758	gUNC2862042	Chr2:34946442	GG	AA	GG	GG	GG	GG	GG	GG	GG	GG	GG	GG	Yes
759	S6J021408007	Chr2:35200198	CC	CC	CC	CC	CC	CC	CC	CC	CC	CC	CC	CC	Yes
760	B10020036081	Chr2:36081980	GG	GG	GG	GG	GG	GG	GG	GG	GG	GG	GG	GG	Yes
761	gUNC2878253	Chr2:36241231	AA	AA	AA	AA	AA	AA	AA	AA	AA	AA	AA	AA	Yes
762	D6H021472204	Chr2:36805124	GG	GG	GG	GG	GG	GG	GG	GG	GG	GG	GG	GG	Yes
763	DFH021477498	Chr2:36937455	TT	TT	TT	TT	TT	TT	TT	TT	TT	TT	TT	TT	Yes
764	SBH021494764	Chr2:37369112	CC	CC	CC	CC	CC	CC	CC	CC	CC	CC	CC	CC	Yes
765	gUNCHS004645	Chr2:37446735	CC	CC	CC	CC	CC	CC	CC	CC	CC	CC	CC	CC	Yes
766	DAH021542532	Chr2:38563315	CC	CC	CC	CC	CC	CC	CC	CC	CC	CC	CC	CC	Yes
767	gUNC2896990	Chr2:38585163	GG	GG	GG	GG	GG	GG	GG	GG	GG	GG	GG	GG	Yes
768	D6Y021560393	Chr2:39009833	AA	AA	AA	AA	AA	AA	AA	AA	AA	AA	AA	AA	Yes
769	mUNC020306643	Chr2:40747796	AA	AA	AA	AA	AA	AA	AA	AA	AA	AA	AA	AA	Yes
770	S6Y021637601	Chr2:40940044	TT	TT	TT	TT	TT	TT	TT	TT	TT	TT	TT	TT	Yes
771	S3J021653332	Chr2:41333304	CC	CC	CC	CC	CC	CC	CC	CC	CC	CC	CC	CC	Yes
772	S2J021672694	Chr2:41817367	GG	GG	GG	GG	GG	GG	GG	GG	GG	GG	GG	GG	Yes
773	gUNC2932119	Chr2:41928698	GG	AA	GG	GG	GG	GG	GG	GG	GG	GG	GG	GG	Yes
774	gUNC2935160	Chr2:42219675	CC	TT	CC	CC	CC	CC	CC	CC	CC	CC	CC	CC	Yes
775	S6J021689509	Chr2:42237737	CC	CC	CC	CC	CC	CC	CC	CC	CC	CC	CC	CC	Yes
776	SAJ021699416	Chr2:42485411	TT	TT	TT	TT	TT	TT	TT	TT	TT	TT	TT	TT	Yes
777	gUNC2944490	Chr2:42892647	TT	CC	TT	TT	TT	TT	TT	TT	TT	TT	TT	TT	Yes
778	SBB021725481	Chr2:43137047	GG	GG	GG	GG	GG	GG	GG	GG	GG	GG	GG	GG	Yes
779	SS1021728498	Chr2:43212469	CC	CC	CC	CC	CC	CC	CC	CC	CC	CC	CC	CC	Yes
780	D6T021735367	Chr2:43384179	GG	GG	GG	GG	GG	GG	GG	GG	GG	GG	GG	GG	Yes
781	gUNCHS004803	Chr2:43981019	CC	TT	CC	CC	CC	CC	CC	CC	CC	CC	CC	CC	Yes
782	B10020044238	Chr2:44238193	TT	GG	TT	TT	TT	TT	TT	TT	TT	TT	TT	TT	Yes
783	SBR021781453	Chr2:44536331	AA	AA	AA	AA	AA	AA	AA	AA	AA	AA	AA	AA	Yes
784	gUNC2964223	Chr2:44628004	CC	CC	CC	CC	CC	CC	CC	CC	CC	CC	CC	CC	Yes
785	SBH021805924	Chr2:45148114	GG	GG	GG	GG	GG	GG	GG	GG	GG	GG	GG	GG	Yes
786	SBT021816505	Chr2:45412634	TT	TT	TT	TT	TT	TT	TT	TT	TT	TT	TT	TT	Yes
787	SSR021819552	Chr2:45488808	GG	GG	GG	GG	GG	GG	GG	GG	GG	GG	GG	GG	Yes
788	S3J021841101	Chr2:46027536	CC	CC	CC	CC	CC	CC	CC	CC	CC	CC	CC	CC	Yes
789	S3J021852202	Chr2:46305056	CC	CC	CC	CC	CC	CC	CC	CC	CC	CC	CC	CC	Yes
790	S2C021859097	Chr2:46477432	GG	GG	GG	GG	GG	GG	GG	GG	GG	GG	GG	GG	Yes
791	SBC021868182	Chr2:46704553	AA	AA	AA	AA	AA	AA	AA	AA	AA	AA	AA	AA	Yes
792	gUNC2987801	Chr2:47159732	CC	TT	CC	CC	CC	CC	CC	CC	CC	CC	CC	CC	Yes
793	gUNC2998289	Chr2:47998974	CC	TT	CC	CC	CC	CC	CC	CC	CC	CC	CC	CC	Yes
794	mJAX00488677	Chr2:48061576	AA	GG	AA	AA	AA	AA	AA	AA	AA	AA	AA	AA	Yes
795	SFC021948262	Chr2:48706558	CC	CC	CC	CC	CC	CC	CC	CC	CC	CC	CC	CC	Yes
796	SFJ021950001	Chr2:48750047	AA	CC	AA	AA	AA	AA	AA	AA	AA	AA	AA	AA	Yes
797	S1L021951235	Chr2:48780889	AA	AA	AA	AA	AA	AA	AA	AA	AA	AA	AA	AA	Yes
798	gUNC3010578	Chr2:49120583	TT	CC	TT	TT	TT	TT	TT	TT	TT	TT	TT	TT	Yes
799	B10020049612	Chr2:49612984	GG	GG	GG	GG	GG	GG	GG	GG	GG	GG	GG	GG	Yes
800	JAX00094100	Chr2:49678338	CC	CC	CC	CC	CC	CC	CC	CC	CC	CC	CC	CC	Yes
801	gUNCHS004928	Chr2:50945941	AA	AA	AA	AA	AA	AA	AA	AA	AA	AA	AA	AA	Yes
802	B10020051054	Chr2:51054570	GG	GG	GG	GG	GG	GG	GG	GG	GG	GG	GG	GG	Yes
803	SBT022045776	Chr2:51144404	AA	AA	AA	AA	AA	AA	AA	AA	AA	AA	AA	AA	Yes
804	gUNC3043685	Chr2:51385891	TT	TT	TT	TT	TT	TT	TT	TT	TT	TT	TT	TT	Yes
805	S3R022073208	Chr2:51830220	GG	GG	GG	GG	GG	GG	GG	GG	GG	GG	GG	GG	Yes
806	gUNC3051114	Chr2:51830440	AA	AA	AA	AA	AA	AA	AA	AA	AA	AA	AA	AA	Yes
807	SFT022079038	Chr2:51975953	TT	CC	TT	TT	TT	TT	TT	TT	TT	TT	TT	TT	Yes
808	S1J022085299	Chr2:52132492	GG	GG	GG	GG	GG	GG	GG	GG	GG	GG	GG	GG	Yes
809	gJAX00489448	Chr2:52219270	GG	GG	GG	GG	GG	GG	GG	GG	GG	GG	GG	GG	Yes
810	mUNC3068322	Chr2:53071636	AA	AA	AA	AA	AA	AA	AA	AA	AA	AA	AA	AA	Yes
811	D3N022134994	Chr2:53374873	CC	CC	CC	CC	CC	CC	CC	CC	CC	CC	CC	CC	Yes
812	gUNC3077062	Chr2:53736354	TT	TT	TT	TT	TT	TT	TT	TT	TT	TT	TT	TT	Yes
813	D3C022168052	Chr2:54201301	GG	GG	GG	GG	GG	GG	GG	GG	GG	GG	GG	GG	Yes
814	gUNC3088407	Chr2:54585944	GG	GG	GG	GG	GG	GG	GG	GG	GG	GG	GG	GG	Yes
815	gUNC3090814	Chr2:54806366	GG	GG	GG	GG	GG	GG	GG	GG	GG	GG	GG	GG	Yes
816	SBH022193729	Chr2:54843225	CC	CC	CC	CC	CC	CC	CC	CC	CC	CC	CC	CC	Yes
817	gUNC3104097	Chr2:55855423	GG	GG	GG	GG	GG	GG	GG	GG	GG	GG	GG	GG	Yes
818	SFJ022279637	Chr2:56990939	AA	GG	AA	AA	AA	AA	AA	AA	AA	AA	AA	AA	Yes
819	mUNC3118371	Chr2:57182391	GG	GG	GG	GG	GG	GG	GG	GG	GG	GG	GG	GG	Yes
820	UNC3120836	Chr2:57347747	GG	GG	GG	GG	GG	GG	GG	GG	GG	GG	GG	GG	Yes
821	mUNC3124756	Chr2:57777470	GG	GG	GG	GG	GG	GG	GG	GG	GG	GG	GG	GG	Yes
822	SBC022343175	Chr2:58579395	CC	CC	CC	CC	CC	CC	CC	CC	CC	CC	CC	CC	Yes
823	S2J022346383	Chr2:58659584	CC	CC	CC	CC	CC	CC	CC	CC	CC	CC	CC	CC	Yes
824	UNC020395186	Chr2:58662484	GG	GG	GG	GG	GG	GG	GG	GG	GG	GG	GG	GG	Yes
825	S2J022372552	Chr2:59313815	GG	GG	GG	GG	GG	GG	GG	GG	GG	GG	GG	GG	Yes
826	gUNC3152204	Chr2:59782171	GG	TT	GG	GG	GG	GG	GG	GG	GG	GG	GG	GG	Yes
827	gUNC3159715	Chr2:60441119	TT	CC	TT	TT	TT	TT	TT	TT	TT	TT	TT	TT	Yes
828	gUNC3168121	Chr2:61079400	TT	TT	TT	TT	TT	TT	TT	TT	TT	TT	TT	TT	Yes
829	S2J022453030	Chr2:61325752	AA	AA	AA	AA	AA	AA	AA	AA	AA	AA	AA	AA	Yes
830	mUNC3175666	Chr2:61720963	TT	CC	TT	TT	TT	TT	TT	TT	TT	TT	TT	TT	Yes
831	DS6022472175	Chr2:61804394	CC	AA	CC	CC	CC	CC	CC	CC	CC	CC	CC	CC	Yes
832	gUNC3179577	Chr2:62213025	GG	GG	GG	GG	GG	GG	GG	GG	GG	GG	GG	GG	Yes
833	SBH022499235	Chr2:62480889	CC	CC	CC	CC	CC	CC	CC	CC	CC	CC	CC	CC	Yes
834	gUNC3184173	Chr2:62649086	TT	GG	TT	TT	TT	TT	TT	TT	TT	TT	TT	TT	Yes
835	S2H022509582	Chr2:62739568	TT	CC	TT	TT	TT	TT	TT	TT	TT	TT	TT	TT	Yes
836	gUNC3194074	Chr2:63333340	AA	GG	AA	AA	AA	AA	AA	AA	AA	AA	AA	AA	Yes
837	S2R022539142	Chr2:63478558	CC	CC	CC	CC	CC	CC	CC	CC	CC	CC	CC	CC	Yes
838	SFT022540510	Chr2:63512766	TT	GG	TT	TT	TT	TT	TT	TT	TT	TT	TT	TT	Yes
839	SBB022550690	Chr2:63767258	AA	AA	AA	AA	AA	AA	AA	AA	AA	AA	AA	AA	Yes
840	mUNC3202883	Chr2:64177413	AA	GG	AA	AA	AA	AA	AA	AA	AA	AA	AA	AA	Yes
841	B10020064841	Chr2:64841240	GG	GG	GG	GG	GG	GG	GG	GG	GG	GG	GG	GG	Yes
842	gUNC3214809	Chr2:65240067	AA	AA	AA	AA	AA	AA	AA	AA	AA	AA	AA	AA	Yes
843	S6Y022619844	Chr2:65496107	TT	CC	TT	TT	TT	TT	TT	TT	TT	TT	TT	TT	Yes
844	gUNC3223501	Chr2:65844683	CC	TT	CC	CC	CC	CC	CC	CC	CC	CC	CC	CC	Yes
845	mUNC020087824	Chr2:66258021	CC	TT	CC	CC	CC	CC	CC	CC	CC	CC	CC	CC	Yes
846	gUNC3230084	Chr2:66318283	AA	GG	AA	AA	AA	AA	AA	AA	AA	AA	AA	AA	Yes
847	SBT022654821	Chr2:66370548	GG	GG	GG	GG	GG	GG	GG	GG	GG	GG	GG	GG	Yes
848	S6Y022660828	Chr2:66520708	CC	TT	CC	CC	CC	CC	CC	CC	CC	CC	CC	CC	Yes
849	gUNC3234516	Chr2:66597171	AA	CC	AA	AA	AA	AA	AA	AA	AA	AA	AA	AA	Yes
850	UNC3239202	Chr2:66928955	TT	CC	TT	TT	TT	TT	TT	TT	TT	TT	TT	TT	Yes
851	UNC3247099	Chr2:67468649	AA	GG	AA	AA	AA	AA	AA	AA	AA	AA	AA	AA	Yes
852	gUNCJPD000774	Chr2:67598625	AA	AA	AA	AA	AA	AA	AA	AA	AA	AA	AA	AA	Yes
853	UNC3251467	Chr2:67741653	GG	AA	GG	GG	GG	GG	GG	GG	GG	GG	GG	GG	Yes
854	gUNC3252670	Chr2:67803309	GG	AA	GG	GG	GG	GG	GG	GG	GG	GG	GG	GG	Yes
855	UNC3254350	Chr2:67925036	AA	GG	AA	AA	AA	AA	AA	AA	AA	AA	AA	AA	Yes
856	SX1022720755	Chr2:68018891	TT	CC	TT	TT	TT	TT	TT	TT	TT	TT	TT	TT	Yes
857	SFJ022731375	Chr2:68284397	AA	CC	AA	AA	AA	AA	AA	AA	AA	AA	AA	AA	Yes
858	gUNC3266951	Chr2:68804831	TT	CC	TT	TT	TT	TT	TT	TT	TT	TT	TT	TT	Yes
859	UNC3267830	Chr2:68869729	AA	GG	AA	AA	AA	AA	AA	AA	AA	AA	AA	AA	Yes
860	gUNC3268280	Chr2:68894430	GG	AA	GG	GG	GG	GG	GG	GG	GG	GG	GG	GG	Yes
861	UNC3268533	Chr2:68909203	GG	AA	GG	GG	GG	GG	GG	GG	GG	GG	GG	GG	Yes
862	SFH022759780	Chr2:68994508	TT	CC	TT	TT	TT	TT	TT	TT	TT	TT	TT	TT	Yes
863	SFJ022759836	Chr2:68995908	AA	GG	AA	AA	AA	AA	AA	AA	AA	AA	AA	AA	Yes
864	S3J022765013	Chr2:69125349	AA	AA	AA	AA	AA	AA	AA	AA	AA	AA	AA	AA	Yes
865	S2C022765884	Chr2:69147114	CC	CC	CC	CC	CC	CC	CC	CC	CC	CC	CC	CC	Yes
866	UNC3272772	Chr2:69186088	TT	CC	TT	TT	TT	TT	TT	TT	TT	TT	TT	TT	Yes
867	SX1022779779	Chr2:69494475	TT	CC	TT	TT	TT	TT	TT	TT	TT	TT	TT	TT	Yes
868	UNC3278066	Chr2:69517912	GG	AA	GG	GG	GG	GG	GG	GG	GG	GG	GG	GG	Yes
869	gUNC3278810	Chr2:69563127	TT	CC	TT	TT	TT	TT	TT	TT	TT	TT	TT	TT	Yes
870	UNC3279845	Chr2:69632025	GG	AA	GG	GG	GG	GG	GG	GG	GG	GG	GG	GG	Yes
871	gUNC3282025	Chr2:69816588	CC	TT	CC	CC	CC	CC	CC	CC	CC	CC	CC	CC	Yes
872	gUNC3284740	Chr2:70054248	TT	CC	TT	TT	TT	TT	TT	TT	TT	TT	TT	TT	Yes
873	B10020070362	Chr2:70362354	GG	GG	GG	GG	GG	GG	GG	GG	GG	GG	GG	GG	Yes
874	UNC3290343	Chr2:70397591	AA	GG	AA	AA	AA	AA	AA	AA	AA	AA	AA	AA	Yes
875	gUNC3291948	Chr2:70515362	CC	TT	CC	CC	CC	CC	CC	CC	CC	CC	CC	CC	Yes
876	gUNC3294360	Chr2:70716531	CC	TT	CC	CC	CC	CC	CC	CC	CC	CC	CC	CC	Yes
877	S3R022843244	Chr2:71081123	CC	AA	CC	CC	CC	CC	CC	CC	CC	CC	CC	CC	Yes
878	gUNC3300936	Chr2:71270713	CC	CC	CC	CC	CC	CC	CC	CC	CC	CC	CC	CC	Yes
879	SAC022853530	Chr2:71338272	AA	AA	AA	AA	AA	AA	AA	AA	AA	AA	AA	AA	Yes
880	gUNC3308187	Chr2:71779533	GG	AA	GG	GG	GG	GG	GG	GG	GG	GG	GG	GG	Yes
881	SFT022884953	Chr2:72123828	TT	CC	TT	TT	TT	TT	TT	TT	TT	TT	TT	TT	Yes
882	DP3022897167	Chr2:72429189	GG	GG	GG	GG	GG	GG	GG	GG	GG	GG	GG	GG	Yes
883	DS4022897203	Chr2:72430099	TT	TT	TT	TT	TT	TT	TT	TT	TT	TT	TT	TT	Yes
884	DFT022903359	Chr2:72583980	CC	CC	CC	CC	CC	CC	CC	CC	CC	CC	CC	CC	Yes
885	mUNC3319811	Chr2:72657047	GG	GG	GG	GG	GG	GG	GG	GG	GG	GG	GG	GG	Yes
886	S3J022969267	Chr2:74231682	GG	GG	GG	GG	GG	GG	GG	GG	GG	GG	GG	GG	Yes
887	gUNC3338557	Chr2:74392681	TT	TT	TT	TT	TT	TT	TT	TT	TT	TT	TT	TT	Yes
888	gUNC3339978	Chr2:74541842	CC	CC	CC	CC	CC	CC	CC	CC	CC	CC	CC	CC	Yes
889	SBH022991433	Chr2:74785827	CC	CC	CC	CC	CC	CC	CC	CC	CC	CC	CC	CC	Yes
890	S3J023003848	Chr2:75096208	CC	CC	CC	CC	CC	CC	CC	CC	CC	CC	CC	CC	Yes
891	B10020075481	Chr2:75481359	CC	CC	CC	CC	CC	CC	CC	CC	CC	CC	CC	CC	Yes
892	gUNC3351416	Chr2:75576689	TT	CC	TT	TT	TT	TT	TT	TT	TT	TT	TT	TT	Yes
893	gUNC3353430	Chr2:75731132	AA	GG	AA	AA	AA	AA	AA	AA	AA	AA	AA	AA	Yes
894	SFR023052815	Chr2:76320388	GG	GG	GG	GG	GG	GG	GG	GG	GG	GG	GG	GG	Yes
895	S6Y023054737	Chr2:76368440	CC	TT	CC	CC	CC	CC	CC	CC	CC	CC	CC	CC	Yes
896	gUNC3367467	Chr2:76659860	CC	TT	CC	CC	CC	CC	CC	CC	CC	CC	CC	CC	Yes
897	DS6023072430	Chr2:76810769	GG	AA	GG	GG	GG	GG	GG	GG	GG	GG	GG	GG	Yes
898	S1J023078864	Chr2:76971606	CC	CC	CC	CC	CC	CC	CC	CC	CC	CC	CC	CC	Yes
899	DP2023082075	Chr2:77051881	GG	GG	GG	GG	GG	GG	GG	GG	GG	GG	GG	GG	Yes
900	mUNC020103640	Chr2:77364192	CC	CC	CC	CC	CC	CC	CC	CC	CC	CC	CC	CC	Yes
901	gJAX00493970	Chr2:77875006	CC	CC	CC	CC	CC	CC	CC	CC	CC	CC	CC	CC	Yes
902	gUNC3390481	Chr2:78562849	GG	TT	GG	GG	GG	GG	GG	GG	GG	GG	GG	GG	Yes
903	UNC020104494	Chr2:78946101	CC	TT	CC	CC	CC	CC	CC	CC	CC	CC	CC	CC	Yes
904	ST2023174930	Chr2:79373270	TT	TT	TT	TT	TT	TT	TT	TT	TT	TT	TT	TT	Yes
905	gUNCHS005561	Chr2:79659301	GG	AA	GG	GG	GG	GG	GG	GG	GG	GG	GG	GG	Yes
906	S2C023201218	Chr2:80030458	GG	GG	GG	GG	GG	GG	GG	GG	GG	GG	GG	GG	Yes
907	B10020080039	Chr2:80039160	GG	GG	GG	GG	GG	GG	GG	GG	GG	GG	GG	GG	Yes
908	ST2023203727	Chr2:80093191	GG	GG	GG	GG	GG	GG	GG	GG	GG	GG	GG	GG	Yes
909	mUNC3410857	Chr2:80165943	GG	TT	GG	GG	GG	GG	GG	GG	GG	GG	GG	GG	Yes
910	gUNC3415704	Chr2:80641256	TT	GG	TT	TT	TT	TT	TT	TT	TT	TT	TT	TT	Yes
911	S3R023247232	Chr2:81180818	TT	TT	TT	TT	TT	TT	TT	TT	TT	TT	TT	TT	Yes
912	gJAX00096462	Chr2:81300983	CC	CC	CC	CC	CC	CC	CC	CC	CC	CC	CC	CC	Yes
913	S2R023265838	Chr2:81645974	GG	GG	GG	GG	GG	GG	GG	GG	GG	GG	GG	GG	Yes
914	ST2023290065	Chr2:82251628	CC	CC	CC	CC	CC	CC	CC	CC	CC	CC	CC	CC	Yes
915	S3J023300520	Chr2:82513010	GG	GG	GG	GG	GG	GG	GG	GG	GG	GG	GG	GG	Yes
916	gUNC3434180	Chr2:82618251	AA	AA	AA	AA	AA	AA	AA	AA	AA	AA	AA	AA	Yes
917	gUNC3435709	Chr2:82816566	CC	CC	CC	CC	CC	CC	CC	CC	CC	CC	CC	CC	Yes
918	SBB023323889	Chr2:83097239	AA	AA	AA	AA	AA	AA	AA	AA	AA	AA	AA	AA	Yes
919	SBH023332665	Chr2:83316645	CC	CC	CC	CC	CC	CC	CC	CC	CC	CC	CC	CC	Yes
920	gJAX00494942	Chr2:83788703	CC	AA	CC	CC	CC	CC	CC	CC	CC	CC	CC	CC	Yes
921	gUNC3447687	Chr2:84108695	GG	AA	GG	GG	GG	GG	GG	GG	GG	GG	GG	GG	Yes
922	SBC023368718	Chr2:84217950	TT	TT	TT	TT	TT	TT	TT	TT	TT	TT	TT	TT	Yes
923	S3C023369883	Chr2:84247078	GG	GG	GG	GG	GG	GG	GG	GG	GG	GG	GG	GG	Yes
924	S2T023394984	Chr2:84874613	TT	TT	TT	TT	TT	TT	TT	TT	TT	TT	TT	TT	Yes
925	B10020085328	Chr2:85328173	AA	AA	AA	AA	AA	AA	AA	AA	AA	AA	AA	AA	Yes
926	S3T023417413	Chr2:85435333	AA	AA	AA	AA	AA	AA	AA	AA	AA	AA	AA	AA	Yes
927	S3N023421264	Chr2:85531605	TT	CC	TT	TT	TT	TT	TT	TT	TT	TT	TT	TT	Yes
928	S6Y023436902	Chr2:85922554	GG	AA	GG	GG	GG	GG	GG	GG	GG	GG	GG	GG	Yes
929	SBJ023442990	Chr2:86074755	CC	CC	CC	CC	CC	CC	CC	CC	CC	CC	CC	CC	Yes
930	gUNC3467697	Chr2:86100773	TT	TT	TT	TT	TT	TT	TT	TT	TT	TT	TT	TT	Yes
931	gJAX00096872	Chr2:86841406	TT	TT	TT	TT	TT	TT	TT	TT	TT	TT	TT	TT	Yes
932	S2H023483060	Chr2:87076516	AA	AA	AA	AA	AA	AA	AA	AA	AA	AA	AA	AA	Yes
933	S1H023506874	Chr2:87671860	TT	CC	TT	TT	TT	TT	TT	TT	TT	TT	TT	TT	Yes
934	B10020087700	Chr2:87700499	TT	TT	TT	TT	TT	TT	TT	TT	TT	TT	TT	TT	Yes
935	mUNC3484677	Chr2:87781524	AA	CC	AA	AA	AA	AA	AA	AA	AA	AA	AA	AA	Yes
936	S6Y023518801	Chr2:87970036	TT	CC	TT	TT	TT	TT	TT	TT	TT	TT	TT	TT	Yes
937	gUNC3495996	Chr2:88912576	AA	CC	AA	AA	AA	AA	AA	AA	AA	AA	AA	AA	Yes
938	SSR023559106	Chr2:88977668	TT	CC	TT	TT	TT	TT	TT	TT	TT	TT	TT	TT	Yes
939	S3R023586618	Chr2:89665472	CC	CC	CC	CC	CC	CC	CC	CC	CC	CC	CC	CC	Yes
940	gUNC3501939	Chr2:89845055	CC	TT	CC	CC	CC	CC	CC	CC	CC	CC	CC	CC	Yes
941	mUNC020442578	Chr2:90479350	CC	CC	CC	CC	CC	CC	CC	CC	CC	CC	CC	CC	Yes
942	gUNC3510621	Chr2:91123029	TT	TT	TT	TT	TT	TT	TT	TT	TT	TT	TT	TT	Yes
943	SSH023646944	Chr2:91173608	TT	TT	TT	TT	TT	TT	TT	TT	TT	TT	TT	TT	Yes
944	SFJ023650735	Chr2:91268380	TT	GG	TT	TT	TT	TT	TT	TT	TT	TT	TT	TT	Yes
945	gUNCHS005753	Chr2:91748798	TT	TT	TT	TT	TT	TT	TT	TT	TT	TT	TT	TT	Yes
946	gJAX00097245	Chr2:92020480	TT	CC	TT	TT	TT	TT	TT	TT	TT	TT	TT	TT	Yes
947	S1L023691303	Chr2:92282583	CC	CC	CC	CC	CC	CC	CC	CC	CC	CC	CC	CC	Yes
948	gJAX00097292	Chr2:92657644	TT	CC	TT	TT	TT	TT	TT	TT	TT	TT	TT	TT	Yes
949	mUNC3536464	Chr2:93447473	AA	GG	AA	AA	AA	AA	AA	AA	AA	AA	AA	AA	Yes
950	mJAX00496926	Chr2:94738625	TT	TT	TT	TT	TT	TT	TT	TT	TT	TT	TT	TT	Yes
951	B10020095771	Chr2:95771500	AA	AA	AA	AA	AA	AA	AA	AA	AA	AA	AA	AA	Yes
952	gUNC3568598	Chr2:96218147	AA	GG	AA	AA	AA	AA	AA	AA	AA	AA	AA	AA	Yes
953	D3C023867101	Chr2:96677536	AA	AA	AA	AA	AA	AA	AA	AA	AA	AA	AA	AA	Yes
954	gUNC3576998	Chr2:96880494	AA	AA	AA	AA	AA	AA	AA	AA	AA	AA	AA	AA	Yes
955	S2C023879774	Chr2:96994354	CC	CC	CC	CC	CC	CC	CC	CC	CC	CC	CC	CC	Yes
956	gJAX00097622q	Chr2:97097345	CC	CC	CC	CC	CC	CC	CC	CC	CC	CC	CC	CC	Yes
957	S3N023889998	Chr2:97249953	AA	AA	AA	AA	AA	AA	AA	AA	AA	AA	AA	AA	Yes
958	S3T023896250	Chr2:97406262	TT	TT	TT	TT	TT	TT	TT	TT	TT	TT	TT	TT	Yes
959	gICR5142	Chr2:97963984	AA	GG	AA	AA	AA	AA	AA	AA	AA	AA	AA	AA	Yes
960	gUNC3602909	Chr2:98762810	GG	GG	GG	GG	GG	GG	GG	GG	GG	GG	GG	GG	Yes
961	S3C023958069	Chr2:98951727	AA	AA	AA	AA	AA	AA	AA	AA	AA	AA	AA	AA	Yes
962	B10020099785	Chr2:99785200	GG	GG	GG	GG	GG	GG	GG	GG	GG	GG	GG	GG	Yes
963	gUNC3623501	Chr2:100025500	TT	TT	TT	TT	TT	TT	TT	TT	TT	TT	TT	TT	Yes
964	mJAX00497664	Chr2:100277691	TT	TT	TT	TT	TT	TT	TT	TT	TT	TT	TT	TT	Yes
965	gUNC3633403	Chr2:101010866	AA	AA	AA	AA	AA	AA	AA	AA	AA	AA	AA	AA	Yes
966	SS1024055012	Chr2:101375306	GG	GG	GG	GG	GG	GG	GG	GG	GG	GG	GG	GG	Yes
967	S1J024073519	Chr2:101837983	CC	CC	CC	CC	CC	CC	CC	CC	CC	CC	CC	CC	Yes
968	gUNC3645479	Chr2:101844739	CC	AA	CC	CC	CC	CC	CC	CC	CC	CC	CC	CC	Yes
969	gUNC3652253	Chr2:102235658	TT	CC	TT	TT	TT	TT	TT	TT	TT	TT	TT	TT	Yes
970	gJAX00498115	Chr2:102676534	CC	CC	CC	CC	CC	CC	CC	CC	CC	CC	CC	CC	Yes
971	gUNC3659049	Chr2:102681473	CC	TT	CC	CC	CC	CC	CC	CC	CC	CC	CC	CC	Yes
972	gUNC3668511	Chr2:103449108	GG	AA	GG	GG	GG	GG	GG	GG	GG	GG	GG	GG	Yes
973	gUNCHS006044	Chr2:103871607	AA	GG	AA	AA	AA	AA	AA	AA	AA	AA	AA	AA	Yes
974	S6R024168545	Chr2:104213628	CC	TT	CC	CC	CC	CC	CC	CC	CC	CC	CC	CC	Yes
975	JAX00098146	Chr2:104470657	GG	GG	GG	GG	GG	GG	GG	GG	GG	GG	GG	GG	Yes
976	S6H024187373	Chr2:104684345	CC	CC	CC	CC	CC	CC	CC	CC	CC	CC	CC	CC	Yes
977	SFH024233590	Chr2:105839754	CC	CC	CC	CC	CC	CC	CC	CC	CC	CC	CC	CC	Yes
978	S2R024234290	Chr2:105857253	CC	CC	CC	CC	CC	CC	CC	CC	CC	CC	CC	CC	Yes
979	gUNC3699228	Chr2:106097841	TT	GG	TT	TT	TT	TT	TT	TT	TT	TT	TT	TT	Yes
980	S3C024269479	Chr2:106736986	AA	AA	AA	AA	AA	AA	AA	AA	AA	AA	AA	AA	Yes
981	gUNC3707804	Chr2:106772773	TT	TT	TT	TT	TT	TT	TT	TT	TT	TT	TT	TT	Yes
982	gUNC3712628	Chr2:107153805	TT	CC	TT	TT	TT	TT	TT	TT	TT	TT	TT	TT	Yes
983	SBJ024287387	Chr2:107184686	CC	CC	CC	CC	CC	CC	CC	CC	CC	CC	CC	CC	Yes
984	gUNC3715557	Chr2:107411736	AA	AA	AA	AA	AA	AA	AA	AA	AA	AA	AA	AA	Yes
985	S6H024329108	Chr2:108227709	CC	TT	CC	CC	CC	CC	CC	CC	CC	CC	CC	CC	Yes
986	mUNC3726307	Chr2:108339657	AA	GG	AA	AA	AA	AA	AA	AA	AA	AA	AA	AA	Yes
987	SBJ024343076	Chr2:108576908	CC	CC	CC	CC	CC	CC	CC	CC	CC	CC	CC	CC	Yes
988	UNC020481320	Chr2:109214703	TT	CC	TT	TT	TT	TT	TT	TT	TT	TT	TT	TT	Yes
989	DX1024130647	Chr2:109813167	CC	CC	CC	CC	CC	CC	CC	CC	CC	CC	CC	CC	Yes
990	gUNCHS006189	Chr2:109895549	CC	AA	CC	CC	CC	CC	CC	CC	CC	CC	CC	CC	Yes
991	SAJ024403233	Chr2:110080837	GG	GG	GG	GG	GG	GG	GG	GG	GG	GG	GG	GG	Yes
992	DBR024408554	Chr2:110213870	GG	GG	GG	GG	GG	GG	GG	GG	GG	GG	GG	GG	Yes
993	SFJ024415088	Chr2:110377213	AA	GG	AA	AA	AA	AA	AA	AA	AA	AA	AA	AA	Yes
994	gUNC3751339	Chr2:110858214	AA	AA	AA	AA	AA	AA	AA	AA	AA	AA	AA	AA	Yes
995	mUNC020137208	Chr2:111752248	AA	AA	AA	AA	AA	AA	AA	AA	AA	AA	AA	AA	Yes
996	S3C024483072	Chr2:112076803	AA	AA	AA	AA	AA	AA	AA	AA	AA	AA	AA	AA	Yes
997	gJAX00098744	Chr2:112457989	AA	AA	AA	AA	AA	AA	AA	AA	AA	AA	AA	AA	Yes
998	gJAX00499986	Chr2:113260069	GG	TT	GG	GG	GG	GG	GG	GG	GG	GG	GG	GG	Yes
999	SBR024549672	Chr2:113741804	AA	AA	AA	AA	AA	AA	AA	AA	AA	AA	AA	AA	Yes
1000	S3C024550659	Chr2:113766485	AA	AA	AA	AA	AA	AA	AA	AA	AA	AA	AA	AA	Yes
1001	ST2024553732	Chr2:113843324	CC	CC	CC	CC	CC	CC	CC	CC	CC	CC	CC	CC	Yes
1002	S2C024559052	Chr2:113976314	GG	GG	GG	GG	GG	GG	GG	GG	GG	GG	GG	GG	Yes
1003	S2H024573205	Chr2:114330149	GG	GG	GG	GG	GG	GG	GG	GG	GG	GG	GG	GG	Yes
1004	SAC024574328	Chr2:114358217	GG	GG	GG	GG	GG	GG	GG	GG	GG	GG	GG	GG	Yes
1005	gUNC3786561	Chr2:114530383	TT	CC	TT	TT	TT	TT	TT	TT	TT	TT	TT	TT	Yes
1006	B10020114842	Chr2:114842347	CC	CC	CC	CC	CC	CC	CC	CC	CC	CC	CC	CC	Yes
1007	S6H024601566	Chr2:115039159	CC	CC	CC	CC	CC	CC	CC	CC	CC	CC	CC	CC	Yes
1008	gUNC3792842	Chr2:115123416	TT	TT	TT	TT	TT	TT	TT	TT	TT	TT	TT	TT	Yes
1009	S6J024630823	Chr2:115770589	CC	CC	CC	CC	CC	CC	CC	CC	CC	CC	CC	CC	Yes
1010	gUNC3799927	Chr2:115782771	GG	TT	GG	GG	GG	GG	GG	GG	GG	GG	GG	GG	Yes
1011	S2H024645115	Chr2:116127887	GG	GG	GG	GG	GG	GG	GG	GG	GG	GG	GG	GG	Yes
1012	gUNC3805990	Chr2:116330674	AA	GG	AA	AA	AA	AA	AA	AA	AA	AA	AA	AA	Yes
1013	DS6024656881	Chr2:116422030	TT	CC	TT	TT	TT	TT	TT	TT	TT	TT	TT	TT	Yes
1014	S1L024667345	Chr2:116683648	GG	GG	GG	GG	GG	GG	GG	GG	GG	GG	GG	GG	Yes
1015	SFC024672583	Chr2:116814577	CC	CC	CC	CC	CC	CC	CC	CC	CC	CC	CC	CC	Yes
1016	gUNCHS006346	Chr2:116817718	GG	AA	GG	GG	GG	GG	GG	GG	GG	GG	GG	GG	Yes
1017	SBT024676952	Chr2:116923821	CC	CC	CC	CC	CC	CC	CC	CC	CC	CC	CC	CC	Yes
1018	S2C024686748	Chr2:117168706	GG	GG	GG	GG	GG	GG	GG	GG	GG	GG	GG	GG	Yes
1019	S2J024690011	Chr2:117250291	CC	CC	CC	CC	CC	CC	CC	CC	CC	CC	CC	CC	Yes
1020	gUNC3820213	Chr2:117536947	GG	TT	GG	GG	GG	GG	GG	GG	GG	GG	GG	GG	Yes
1021	gUNCHS006372	Chr2:117983237	CC	AA	CC	CC	CC	CC	CC	CC	CC	CC	CC	CC	Yes
1022	S6R024742128	Chr2:118553201	CC	CC	CC	CC	CC	CC	CC	CC	CC	CC	CC	CC	Yes
1023	gUNC3835514	Chr2:118776941	GG	AA	GG	GG	GG	GG	GG	GG	GG	GG	GG	GG	Yes
1024	gUNC3839051	Chr2:119148011	AA	AA	AA	AA	AA	AA	AA	AA	AA	AA	AA	AA	Yes
1025	B10020119823	Chr2:119823241	CC	CC	CC	CC	CC	CC	CC	CC	CC	CC	CC	CC	Yes
1026	gUNC3848356	Chr2:120172616	GG	GG	GG	GG	GG	GG	GG	GG	GG	GG	GG	GG	Yes
1027	S2R024811869	Chr2:120296741	TT	TT	TT	TT	TT	TT	TT	TT	TT	TT	TT	TT	Yes
1028	gUNC3855439	Chr2:120891344	GG	GG	GG	GG	GG	GG	GG	GG	GG	GG	GG	GG	Yes
1029	gJAX00501563	Chr2:121366142	TT	TT	TT	TT	TT	TT	TT	TT	TT	TT	TT	TT	Yes
1030	gJAX00501685	Chr2:122232617	TT	CC	TT	TT	TT	TT	TT	TT	TT	TT	TT	TT	Yes
1031	SFT024891637	Chr2:122290938	TT	TT	TT	TT	TT	TT	TT	TT	TT	TT	TT	TT	Yes
1032	S6H024911240	Chr2:122781014	CC	CC	CC	CC	CC	CC	CC	CC	CC	CC	CC	CC	Yes
1033	gUNC3876294	Chr2:122916805	AA	GG	AA	AA	AA	AA	AA	AA	AA	AA	AA	AA	Yes
1034	gUNC3877462	Chr2:123024107	CC	TT	CC	CC	CC	CC	CC	CC	CC	CC	CC	CC	Yes
1035	SBR024956708	Chr2:123917704	TT	TT	TT	TT	TT	TT	TT	TT	TT	TT	TT	TT	Yes
1036	gUNCHS006551	Chr2:124023156	TT	TT	TT	TT	TT	TT	TT	TT	TT	TT	TT	TT	Yes
1037	S3R024965775	Chr2:124144381	TT	TT	TT	TT	TT	TT	TT	TT	TT	TT	TT	TT	Yes
1038	SFT024968011	Chr2:124200275	TT	GG	TT	TT	TT	TT	TT	TT	TT	TT	TT	TT	Yes
1039	mUNC020185566	Chr2:124227533	TT	TT	TT	TT	TT	TT	TT	TT	TT	TT	TT	TT	Yes
1040	B10020124559	Chr2:124559585	CC	CC	CC	CC	CC	CC	CC	CC	CC	CC	CC	CC	Yes
1041	S3R024989699	Chr2:124742490	GG	GG	GG	GG	GG	GG	GG	GG	GG	GG	GG	GG	Yes
1042	gUNC3906007	Chr2:125301952	AA	AA	AA	AA	AA	AA	AA	AA	AA	AA	AA	AA	Yes
1043	gUNC3909838	Chr2:125549513	TT	TT	TT	TT	TT	TT	TT	TT	TT	TT	TT	TT	Yes
1044	S3C025030184	Chr2:125754606	CC	CC	CC	CC	CC	CC	CC	CC	CC	CC	CC	CC	Yes
1045	S3C025039182	Chr2:125979557	CC	CC	CC	CC	CC	CC	CC	CC	CC	CC	CC	CC	Yes
1046	gUNC3915705	Chr2:126172797	GG	GG	GG	GG	GG	GG	GG	GG	GG	GG	GG	GG	Yes
1047	S3N025049252	Chr2:126231303	GG	GG	GG	GG	GG	GG	GG	GG	GG	GG	GG	GG	Yes
1048	gUNC3923424	Chr2:126931449	GG	GG	GG	GG	GG	GG	GG	GG	GG	GG	GG	GG	Yes
1049	gUNC020187887	Chr2:127359499	AA	AA	AA	AA	AA	AA	AA	AA	AA	AA	AA	AA	Yes
1050	S6T025109239	Chr2:127730977	GG	GG	GG	GG	GG	GG	GG	GG	GG	GG	GG	GG	Yes
1051	SAH025109672	Chr2:127741807	CC	CC	CC	CC	CC	CC	CC	CC	CC	CC	CC	CC	Yes
1052	S3C025128173	Chr2:128204331	CC	CC	CC	CC	CC	CC	CC	CC	CC	CC	CC	CC	Yes
1053	gUNC3939722	Chr2:128254933	TT	TT	TT	TT	TT	TT	TT	TT	TT	TT	TT	TT	Yes
1054	UNC3945744	Chr2:128728595	TT	TT	TT	TT	TT	TT	TT	TT	TT	TT	TT	TT	Yes
1055	S1J025150046	Chr2:128751171	GG	GG	GG	GG	GG	GG	GG	GG	GG	GG	GG	GG	Yes
1056	B10020129031	Chr2:129031070	CC	CC	CC	CC	CC	CC	CC	CC	CC	CC	CC	CC	Yes
1057	SAC025180277	Chr2:129506932	GG	GG	GG	GG	GG	GG	GG	GG	GG	GG	GG	GG	Yes
1058	gUNC3955258	Chr2:129520040	GG	GG	GG	GG	GG	GG	GG	GG	GG	GG	GG	GG	Yes
1059	gUNCHS006738	Chr2:129848173	AA	AA	AA	AA	AA	AA	AA	AA	AA	AA	AA	AA	Yes
1060	S6H025199949	Chr2:129998725	CC	CC	CC	CC	CC	CC	CC	CC	CC	CC	CC	CC	Yes
1061	gUNC3964649	Chr2:130232575	AA	GG	AA	AA	AA	AA	AA	AA	AA	AA	AA	AA	Yes
1062	JAX00503740	Chr2:131189555	TT	TT	TT	TT	TT	TT	TT	TT	TT	TT	TT	TT	Yes
1063	mUNC3976996	Chr2:131435364	GG	GG	GG	GG	GG	GG	GG	GG	GG	GG	GG	GG	Yes
1064	SBH025277513	Chr2:131937848	GG	GG	GG	GG	GG	GG	GG	GG	GG	GG	GG	GG	Yes
1065	gUNC3987593	Chr2:132236224	CC	TT	CC	CC	CC	CC	CC	CC	CC	CC	CC	CC	Yes
1066	S3C025296197	Chr2:132404927	CC	TT	CC	CC	CC	CC	CC	CC	CC	CC	CC	CC	Yes
1067	gUNC3995273	Chr2:132719770	TT	CC	TT	TT	TT	TT	TT	TT	TT	TT	TT	TT	Yes
1068	gUNC4003979	Chr2:133344690	AA	CC	AA	AA	AA	AA	AA	AA	AA	AA	AA	AA	Yes
1069	DP3025350614	Chr2:133765372	CC	CC	CC	CC	CC	CC	CC	CC	CC	CC	CC	CC	Yes
1070	B10020134208	Chr2:134208226	GG	GG	GG	GG	GG	GG	GG	GG	GG	GG	GG	GG	Yes
1071	gUNC4015115	Chr2:134214506	TT	CC	TT	TT	TT	TT	TT	TT	TT	TT	TT	TT	Yes
1072	SBH025403504	Chr2:135087600	CC	CC	CC	CC	CC	CC	CC	CC	CC	CC	CC	CC	Yes
1073	DBT025410207	Chr2:135255195	TT	TT	TT	TT	TT	TT	TT	TT	TT	TT	TT	TT	Yes
1074	SBH025418062	Chr2:135451569	TT	TT	TT	TT	TT	TT	TT	TT	TT	TT	TT	TT	Yes
1075	gUNC021476603	Chr2:135566812	AA	AA	AA	AA	AA	AA	AA	AA	AA	AA	AA	AA	Yes
1076	gUNCHS006892	Chr2:135880066	CC	CC	CC	CC	CC	CC	CC	CC	CC	CC	CC	CC	Yes
1077	SFJ025444773	Chr2:136119337	GG	AA	GG	GG	GG	GG	GG	GG	GG	GG	GG	GG	Yes
1078	S2J025467272	Chr2:136681816	GG	GG	GG	GG	GG	GG	GG	GG	GG	GG	GG	GG	Yes
1079	gUNC4047364	Chr2:136768182	AA	GG	AA	AA	AA	AA	AA	AA	AA	AA	AA	AA	Yes
1080	S2C025477834	Chr2:136945874	AA	AA	AA	AA	AA	AA	AA	AA	AA	AA	AA	AA	Yes
1081	gUNC4049749	Chr2:136998544	TT	CC	TT	TT	TT	TT	TT	TT	TT	TT	TT	TT	Yes
1082	gUNC4055503	Chr2:137615197	CC	CC	CC	CC	CC	CC	CC	CC	CC	CC	CC	CC	Yes
1083	S2H025513596	Chr2:137839918	CC	CC	CC	CC	CC	CC	CC	CC	CC	CC	CC	CC	Yes
1084	S6J025539200	Chr2:138480020	CC	CC	CC	CC	CC	CC	CC	CC	CC	CC	CC	CC	Yes
1085	S3J025584622	Chr2:139615565	GG	GG	GG	GG	GG	GG	GG	GG	GG	GG	GG	GG	Yes
1086	gUNC4082030	Chr2:139733224	CC	CC	CC	CC	CC	CC	CC	CC	CC	CC	CC	CC	Yes
1087	ST2025591735	Chr2:139793377	GG	GG	GG	GG	GG	GG	GG	GG	GG	GG	GG	GG	Yes
1088	gUNC4088737	Chr2:140256049	TT	TT	TT	TT	TT	TT	TT	TT	TT	TT	TT	TT	Yes
1089	gUNC4094001	Chr2:140668053	AA	AA	AA	AA	AA	AA	AA	AA	AA	AA	AA	AA	Yes
1090	gUNCHS007013	Chr2:141224276	GG	GG	GG	GG	GG	GG	GG	GG	GG	GG	GG	GG	Yes
1091	S3T025660355	Chr2:141508876	CC	CC	CC	CC	CC	CC	CC	CC	CC	CC	CC	CC	Yes
1092	S2H025660521	Chr2:141513046	GG	GG	GG	GG	GG	GG	GG	GG	GG	GG	GG	GG	Yes
1093	D6Y025660561	Chr2:141514033	CC	CC	CC	CC	CC	CC	CC	CC	CC	CC	CC	CC	Yes
1094	S2R025661119	Chr2:141527981	GG	GG	GG	GG	GG	GG	GG	GG	GG	GG	GG	GG	Yes
1095	gUNCHS007020	Chr2:141627707	TT	TT	TT	TT	TT	TT	TT	TT	TT	TT	TT	TT	Yes
1096	S2H025673260	Chr2:141831516	GG	GG	GG	GG	GG	GG	GG	GG	GG	GG	GG	GG	Yes
1097	gUNC4115263	Chr2:142263048	CC	CC	CC	CC	CC	CC	CC	CC	CC	CC	CC	CC	Yes
1098	S2H025715658	Chr2:142891450	TT	TT	TT	TT	TT	TT	TT	TT	TT	TT	TT	TT	Yes
1099	gUNC4128983	Chr2:143324458	TT	TT	TT	TT	TT	TT	TT	TT	TT	TT	TT	TT	Yes
1100	gUNC4133510	Chr2:143659985	AA	AA	AA	AA	AA	AA	AA	AA	AA	AA	AA	AA	Yes
1101	B10020143838	Chr2:143838655	CC	CC	CC	CC	CC	CC	CC	CC	CC	CC	CC	CC	Yes
1102	gUNC4139799	Chr2:144059556	TT	CC	TT	TT	TT	TT	TT	TT	TT	TT	TT	TT	Yes
1103	S2H025777100	Chr2:144427512	CC	TT	CC	CC	CC	CC	CC	CC	CC	CC	CC	CC	Yes
1104	mJAX00506097	Chr2:144750677	CC	CC	CC	CC	CC	CC	CC	CC	CC	CC	CC	CC	Yes
1105	SFT025791257	Chr2:144781428	GG	GG	GG	GG	GG	GG	GG	GG	GG	GG	GG	GG	Yes
1106	SFT025791259	Chr2:144781484	GG	GG	GG	GG	GG	GG	GG	GG	GG	GG	GG	GG	Yes
1107	ST2025812239	Chr2:145305978	GG	AA	GG	GG	GG	GG	GG	GG	GG	GG	GG	GG	Yes
1108	S2T025827288	Chr2:145682218	TT	CC	TT	TT	TT	TT	TT	TT	TT	TT	TT	TT	Yes
1109	gJAX00506345	Chr2:145918624	CC	CC	CC	CC	CC	CC	CC	CC	CC	CC	CC	CC	Yes
1110	SSH025853615	Chr2:146340384	AA	GG	AA	AA	AA	AA	AA	AA	AA	AA	AA	AA	Yes
1111	SBH025858075	Chr2:146451884	CC	CC	CC	CC	CC	CC	CC	CC	CC	CC	CC	CC	Yes
1112	S3C025863071	Chr2:146576784	CC	TT	CC	CC	CC	CC	CC	CC	CC	CC	CC	CC	Yes
1113	gUNC4170760	Chr2:146726906	GG	GG	GG	GG	GG	GG	GG	GG	GG	GG	GG	GG	Yes
1114	S6R025872386	Chr2:146809654	TT	CC	TT	TT	TT	TT	TT	TT	TT	TT	TT	TT	Yes
1115	S3C025878727	Chr2:146968184	CC	TT	CC	CC	CC	CC	CC	CC	CC	CC	CC	CC	Yes
1116	mUNC4181145	Chr2:147575422	TT	TT	TT	TT	TT	TT	TT	TT	TT	TT	TT	TT	Yes
1117	D2T025910133	Chr2:147753347	CC	CC	CC	CC	CC	CC	CC	CC	CC	CC	CC	CC	Yes
1118	SFT025918243	Chr2:147956092	AA	AA	AA	AA	AA	AA	AA	AA	AA	AA	AA	AA	Yes
1119	gUNCHS007216	Chr2:148041082	GG	AA	GG	GG	GG	GG	GG	GG	GG	GG	GG	GG	Yes
1120	B10020148113	Chr2:148113786	GG	GG	GG	GG	GG	GG	GG	GG	GG	GG	GG	GG	Yes
1121	SFH025925531	Chr2:148138276	AA	AA	AA	AA	AA	AA	AA	AA	AA	AA	AA	AA	Yes
1122	S6T025941022	Chr2:148525565	AA	AA	AA	AA	AA	AA	AA	AA	AA	AA	AA	AA	Yes
1123	S3J025946710	Chr2:148667756	CC	CC	CC	CC	CC	CC	CC	CC	CC	CC	CC	CC	Yes
1124	gICR1173	Chr2:149057968	AA	AA	AA	AA	AA	AA	AA	AA	AA	AA	AA	AA	Yes
1125	SSR025964530	Chr2:149113266	GG	GG	GG	GG	GG	GG	GG	GG	GG	GG	GG	GG	Yes
1126	gUNC4211212	Chr2:149425713	GG	GG	GG	GG	GG	GG	GG	GG	GG	GG	GG	GG	Yes
1127	S6N025984626	Chr2:149615667	GG	GG	GG	GG	GG	GG	GG	GG	GG	GG	GG	GG	Yes
1128	S6R025996843	Chr2:149921095	CC	CC	CC	CC	CC	CC	CC	CC	CC	CC	CC	CC	Yes
1129	S2C025997549	Chr2:149938740	GG	GG	GG	GG	GG	GG	GG	GG	GG	GG	GG	GG	Yes
1130	S3T026034431	Chr2:150860775	GG	GG	GG	GG	GG	GG	GG	GG	GG	GG	GG	GG	Yes
1131	gJAX00101614	Chr2:150901451	GG	AA	GG	GG	GG	GG	GG	GG	GG	GG	GG	GG	Yes
1132	S1J026042417	Chr2:151060437	CC	CC	CC	CC	CC	CC	CC	CC	CC	CC	CC	CC	Yes
1133	gUNC4231083	Chr2:151212656	TT	GG	TT	TT	TT	TT	TT	TT	TT	TT	TT	TT	Yes
1134	gUNC4239943	Chr2:152156543	TT	GG	TT	TT	TT	TT	TT	TT	TT	TT	TT	TT	Yes
1135	mUNC020230950	Chr2:152699661	AA	AA	AA	AA	AA	AA	AA	AA	AA	AA	AA	AA	Yes
1136	B10020152827	Chr2:152827269	GG	GG	GG	GG	GG	GG	GG	GG	GG	GG	GG	GG	Yes
1137	gJAX00507625	Chr2:153028580	GG	AA	GG	GG	GG	GG	GG	GG	GG	GG	GG	GG	Yes
1138	SAC026134991	Chr2:153374797	TT	TT	TT	TT	TT	TT	TT	TT	TT	TT	TT	TT	Yes
1139	S3J026150124	Chr2:153753115	TT	TT	TT	TT	TT	TT	TT	TT	TT	TT	TT	TT	Yes
1140	mUNC020233372	Chr2:154144470	TT	CC	TT	TT	TT	TT	TT	TT	TT	TT	TT	TT	Yes
1141	gJAX00101874	Chr2:154379034	CC	TT	CC	CC	CC	CC	CC	CC	CC	CC	CC	CC	Yes
1142	SFR026189942	Chr2:154748562	TT	TT	TT	TT	TT	TT	TT	TT	TT	TT	TT	TT	Yes
1143	S1H026205445	Chr2:155136133	GG	GG	GG	GG	GG	GG	GG	GG	GG	GG	GG	GG	Yes
1144	SBC026226806	Chr2:155670164	CC	CC	CC	CC	CC	CC	CC	CC	CC	CC	CC	CC	Yes
1145	SFH026230678	Chr2:155766951	GG	GG	GG	GG	GG	GG	GG	GG	GG	GG	GG	GG	Yes
1146	SAH026233156	Chr2:155828921	GG	GG	GG	GG	GG	GG	GG	GG	GG	GG	GG	GG	Yes
1147	S6Y026254680	Chr2:156367000	GG	GG	GG	GG	GG	GG	GG	GG	GG	GG	GG	GG	Yes
1148	S6Y026254681	Chr2:156367037	AA	AA	AA	AA	AA	AA	AA	AA	AA	AA	AA	AA	Yes
1149	mUNC020326037	Chr2:156378136	CC	CC	CC	CC	CC	CC	CC	CC	CC	CC	CC	CC	Yes
1150	SAH026257226	Chr2:156430655	AA	AA	AA	AA	AA	AA	AA	AA	AA	AA	AA	AA	Yes
1151	S3J026268985	Chr2:156724643	GG	GG	GG	GG	GG	GG	GG	GG	GG	GG	GG	GG	Yes
1152	gUNC4297878	Chr2:157121889	TT	TT	TT	TT	TT	TT	TT	TT	TT	TT	TT	TT	Yes
1153	S2T026296470	Chr2:157411772	CC	CC	CC	CC	CC	CC	CC	CC	CC	CC	CC	CC	Yes
1154	S1L026297640	Chr2:157441020	TT	TT	TT	TT	TT	TT	TT	TT	TT	TT	TT	TT	Yes
1155	gUNC4303030	Chr2:157610012	TT	CC	TT	TT	TT	TT	TT	TT	TT	TT	TT	TT	Yes
1156	D6R026313908	Chr2:157847714	GG	GG	GG	GG	GG	GG	GG	GG	GG	GG	GG	GG	Yes
1157	gUNC4312479	Chr2:158325263	AA	AA	AA	AA	AA	AA	AA	AA	AA	AA	AA	AA	Yes
1158	B10020158449	Chr2:158449739	TT	TT	TT	TT	TT	TT	TT	TT	TT	TT	TT	TT	Yes
1159	DAH026350664	Chr2:158766604	CC	CC	CC	CC	CC	CC	CC	CC	CC	CC	CC	CC	Yes
1160	S1H026362327	Chr2:159058190	TT	TT	TT	TT	TT	TT	TT	TT	TT	TT	TT	TT	Yes
1161	S1H026362330	Chr2:159058268	GG	GG	GG	GG	GG	GG	GG	GG	GG	GG	GG	GG	Yes
1162	S1L026375995	Chr2:159399881	AA	AA	AA	AA	AA	AA	AA	AA	AA	AA	AA	AA	Yes
1163	gUNC4331573	Chr2:159492467	TT	TT	TT	TT	TT	TT	TT	TT	TT	TT	TT	TT	Yes
1164	mUNC020545758	Chr2:159624662	AA	GG	AA	AA	AA	AA	AA	AA	AA	AA	AA	AA	Yes
1165	S6J026395397	Chr2:159884928	GG	GG	GG	GG	GG	GG	GG	GG	GG	GG	GG	GG	Yes
1166	S6J026413436	Chr2:160335911	GG	GG	GG	GG	GG	GG	GG	GG	GG	GG	GG	GG	Yes
1167	S3T026420524	Chr2:160513114	CC	CC	CC	CC	CC	CC	CC	CC	CC	CC	CC	CC	Yes
1168	mUNC020256510	Chr2:160723842	CC	CC	CC	CC	CC	CC	CC	CC	CC	CC	CC	CC	Yes
1169	B10020161719	Chr2:161719748	GG	GG	GG	GG	GG	GG	GG	GG	GG	GG	GG	GG	Yes
1170	SFR026475530	Chr2:161888262	AA	AA	AA	AA	AA	AA	AA	AA	AA	AA	AA	AA	Yes
1171	SAH026478755	Chr2:161968897	GG	GG	GG	GG	GG	GG	GG	GG	GG	GG	GG	GG	Yes
1172	S3R026491133	Chr2:162278337	GG	GG	GG	GG	GG	GG	GG	GG	GG	GG	GG	GG	Yes
1173	ST2026499508	Chr2:162487713	TT	TT	TT	TT	TT	TT	TT	TT	TT	TT	TT	TT	Yes
1174	SBR026508146	Chr2:162703656	AA	AA	AA	AA	AA	AA	AA	AA	AA	AA	AA	AA	Yes
1175	S1L026527090	Chr2:163177250	CC	CC	CC	CC	CC	CC	CC	CC	CC	CC	CC	CC	Yes
1176	gUNC4384936	Chr2:163179125	CC	TT	CC	CC	CC	CC	CC	CC	CC	CC	CC	CC	Yes
1177	gUNC020266358	Chr2:163216671	CC	TT	CC	CC	CC	CC	CC	CC	CC	CC	CC	CC	Yes
1178	S1L026547999	Chr2:163699989	GG	GG	GG	GG	GG	GG	GG	GG	GG	GG	GG	GG	Yes
1179	S3C026573137	Chr2:164328431	TT	TT	TT	TT	TT	TT	TT	TT	TT	TT	TT	TT	Yes
1180	gUNC4402698	Chr2:164366346	GG	AA	GG	GG	GG	GG	GG	GG	GG	GG	GG	GG	Yes
1181	gUNC4410736	Chr2:164945693	CC	TT	CC	CC	CC	CC	CC	CC	CC	CC	CC	CC	Yes
1182	gUNC4417060	Chr2:165406740	AA	AA	AA	AA	AA	AA	AA	AA	AA	AA	AA	AA	Yes
1183	B10020165727	Chr2:165727956	GG	GG	GG	GG	GG	GG	GG	GG	GG	GG	GG	GG	Yes
1184	gUNC4422942	Chr2:165786100	CC	TT	CC	CC	CC	CC	CC	CC	CC	CC	CC	CC	Yes
1185	gUNC4438722	Chr2:166735011	TT	CC	TT	TT	TT	TT	TT	TT	TT	TT	TT	TT	Yes
1186	B10020167580	Chr2:167580967	CC	CC	CC	CC	CC	CC	CC	CC	CC	CC	CC	CC	Yes
1187	gUNC4458398	Chr2:168521036	GG	GG	GG	GG	GG	GG	GG	GG	GG	GG	GG	GG	Yes
1188	gUNC4460634	Chr2:168665381	TT	TT	TT	TT	TT	TT	TT	TT	TT	TT	TT	TT	Yes
1189	S6N026785120	Chr2:169628022	GG	GG	GG	GG	GG	GG	GG	GG	GG	GG	GG	GG	Yes
1190	gUNC4478974	Chr2:169701486	GG	GG	GG	GG	GG	GG	GG	GG	GG	GG	GG	GG	Yes
1191	S6Y026797047	Chr2:169926182	TT	TT	TT	TT	TT	TT	TT	TT	TT	TT	TT	TT	Yes
1192	gUNC4486158	Chr2:170164440	TT	TT	TT	TT	TT	TT	TT	TT	TT	TT	TT	TT	Yes
1193	gUNC4495566	Chr2:170681071	GG	AA	GG	GG	GG	GG	GG	GG	GG	GG	GG	GG	Yes
1194	SFT026847568	Chr2:171189222	TT	GG	TT	TT	TT	TT	TT	TT	TT	TT	TT	TT	Yes
1195	gUNC4505252	Chr2:171223753	AA	GG	AA	AA	AA	AA	AA	AA	AA	AA	AA	AA	Yes
1196	S6N026854614	Chr2:171365357	GG	GG	GG	GG	GG	GG	GG	GG	GG	GG	GG	GG	Yes
1197	S3N026861337	Chr2:171533432	GG	GG	GG	GG	GG	GG	GG	GG	GG	GG	GG	GG	Yes
1198	gUNC4513522	Chr2:171745710	TT	TT	TT	TT	TT	TT	TT	TT	TT	TT	TT	TT	Yes
1199	SFT026879001	Chr2:171975030	AA	GG	AA	AA	AA	AA	AA	AA	AA	AA	AA	AA	Yes
1200	SAJ026906313	Chr2:172657848	AA	AA	AA	AA	AA	AA	AA	AA	AA	AA	AA	AA	Yes
1201	mUNC4533318	Chr2:172938117	AA	AA	AA	AA	AA	AA	AA	AA	AA	AA	AA	AA	Yes
1202	gJAX00103339	Chr2:173937045	AA	GG	AA	AA	AA	AA	AA	AA	AA	AA	AA	AA	Yes
1203	DSR026972875	Chr2:174321887	GG	GG	GG	GG	GG	GG	GG	GG	GG	GG	GG	GG	Yes
1204	S2C026989936	Chr2:174748413	GG	GG	GG	GG	GG	GG	GG	GG	GG	GG	GG	GG	Yes
1205	DFH026990572	Chr2:174764302	CC	CC	CC	CC	CC	CC	CC	CC	CC	CC	CC	CC	Yes
1206	DP2026995320	Chr2:174883019	CC	CC	CC	CC	CC	CC	CC	CC	CC	CC	CC	CC	Yes
1207	gUNC4569394	Chr2:178623528	TT	TT	TT	TT	TT	TT	TT	TT	TT	TT	TT	TT	Yes
1208	S1J027146949	Chr2:178673729	GG	GG	GG	GG	GG	GG	GG	GG	GG	GG	GG	GG	Yes
1209	UNC020555613	Chr2:179085780	CC	CC	CC	CC	CC	CC	CC	CC	CC	CC	CC	CC	Yes
1210	gUNC4580413	Chr2:179281111	GG	GG	GG	GG	GG	GG	GG	GG	GG	GG	GG	GG	Yes
1211	gJAX00512891	Chr2:179293416	AA	AA	AA	AA	AA	AA	AA	AA	AA	AA	AA	AA	Yes
1212	gJAX00512917	Chr2:179337489	TT	TT	TT	TT	TT	TT	TT	TT	TT	TT	TT	TT	Yes
1213	gUNC4584105	Chr2:179526594	GG	AA	GG	GG	GG	GG	GG	GG	GG	GG	GG	GG	Yes
1214	gUNC4587347	Chr2:179732507	CC	CC	CC	CC	CC	CC	CC	CC	CC	CC	CC	CC	Yes
1215	gUNC4596439	Chr2:180466158	CC	TT	CC	CC	CC	CC	CC	CC	CC	CC	CC	CC	Yes
1216	SAJ027219010	Chr2:180475258	AA	AA	AA	AA	AA	AA	AA	AA	AA	AA	AA	AA	Yes
1217	S2J027222691	Chr2:180567299	GG	GG	GG	GG	GG	GG	GG	GG	GG	GG	GG	GG	Yes
1218	gUNC4601969	Chr2:180998445	GG	AA	GG	GG	GG	GG	GG	GG	GG	GG	GG	GG	Yes
1219	B10020181023	Chr2:181023939	CC	CC	CC	CC	CC	CC	CC	CC	CC	CC	CC	CC	Yes
1220	S2C027242456	Chr2:181061415	CC	CC	CC	CC	CC	CC	CC	CC	CC	CC	CC	CC	Yes
1221	SFR027243790	Chr2:181094761	CC	CC	CC	CC	CC	CC	CC	CC	CC	CC	CC	CC	Yes
1222	S2T027246659	Chr2:181166494	CC	CC	CC	CC	CC	CC	CC	CC	CC	CC	CC	CC	Yes
1223	S2J027268425	Chr2:181710640	GG	GG	GG	GG	GG	GG	GG	GG	GG	GG	GG	GG	Yes
1224	mUNC4608754	Chr2:181796114	AA	GG	AA	AA	AA	AA	AA	AA	AA	AA	AA	AA	Yes
1225	B10030003399	Chr3:3399074	CC	CC	CC	CC	CC	CC	CC	CC	CC	CC	CC	CC	Yes
1226	UNC030360530	Chr3:3785419	GG	GG	GG	GG	GG	GG	GG	GG	GG	GG	GG	GG	Yes
1227	SFR030155864	Chr3:3896620	GG	GG	GG	GG	GG	GG	GG	GG	GG	GG	GG	GG	Yes
1228	UNC030360676	Chr3:4906679	TT	TT	TT	TT	TT	TT	TT	TT	TT	TT	TT	TT	Yes
1229	gJAX00103952	Chr3:5921871	CC	CC	CC	CC	CC	CC	CC	CC	CC	CC	CC	CC	Yes
1230	mUNC030749946	Chr3:7184450	GG	TT	GG	GG	GG	GG	GG	GG	GG	GG	GG	GG	Yes
1231	SAH030317027	Chr3:7925681	TT	CC	TT	TT	TT	TT	TT	TT	TT	TT	TT	TT	Yes
1232	gUNC4666739	Chr3:8241121	CC	CC	CC	CC	CC	CC	CC	CC	CC	CC	CC	CC	Yes
1233	SBJ030341629	Chr3:8540745	AA	AA	AA	AA	AA	AA	AA	AA	AA	AA	AA	AA	Yes
1234	gUNC4673471	Chr3:8754874	CC	TT	CC	CC	CC	CC	CC	CC	CC	CC	CC	CC	Yes
1235	DS4030368062	Chr3:9201551	TT	TT	TT	TT	TT	TT	TT	TT	TT	TT	TT	TT	Yes
1236	B10030009478	Chr3:9478056	TT	TT	TT	TT	TT	TT	TT	TT	TT	TT	TT	TT	Yes
1237	gUNC4683846	Chr3:9527564	AA	AA	AA	AA	AA	AA	AA	AA	AA	AA	AA	AA	Yes
1238	mJAX00104265	Chr3:10128273	AA	AA	AA	AA	AA	AA	AA	AA	AA	AA	AA	AA	Yes
1239	gUNC4702917	Chr3:10748045	AA	AA	AA	AA	AA	AA	AA	AA	AA	AA	AA	AA	Yes
1240	S2J030435656	Chr3:10891407	CC	CC	CC	CC	CC	CC	CC	CC	CC	CC	CC	CC	Yes
1241	gUNC4707997	Chr3:11180957	GG	GG	GG	GG	GG	GG	GG	GG	GG	GG	GG	GG	Yes
1242	gUNC4710901	Chr3:11440863	AA	AA	AA	AA	AA	AA	AA	AA	AA	AA	AA	AA	Yes
1243	JAX00515140	Chr3:12229171	TT	TT	TT	TT	TT	TT	TT	TT	TT	TT	TT	TT	Yes
1244	gJAX00104495	Chr3:13194502	CC	AA	CC	CC	CC	CC	CC	CC	CC	CC	CC	CC	Yes
1245	S3T030527811	Chr3:13195280	CC	CC	CC	CC	CC	CC	CC	CC	CC	CC	CC	CC	Yes
1246	gUNC4743317	Chr3:13724559	AA	GG	AA	AA	AA	AA	AA	AA	AA	AA	AA	AA	Yes
1247	gUNC4746232	Chr3:13940116	GG	AA	GG	GG	GG	GG	GG	GG	GG	GG	GG	GG	Yes
1248	B10030014313	Chr3:14313171	GG	GG	GG	GG	GG	GG	GG	GG	GG	GG	GG	GG	Yes
1249	gUNC4753984	Chr3:14527026	CC	TT	CC	CC	CC	CC	CC	CC	CC	CC	CC	CC	Yes
1250	S3C030611680	Chr3:15292002	AA	GG	AA	AA	AA	AA	AA	AA	AA	AA	AA	AA	Yes
1251	mUNC030015269	Chr3:17006652	AA	AA	AA	AA	AA	AA	AA	AA	AA	AA	AA	AA	Yes
1252	gUNC4791105	Chr3:17831042	GG	GG	GG	GG	GG	GG	GG	GG	GG	GG	GG	GG	Yes
1253	D6Y030724551	Chr3:18113794	TT	TT	TT	TT	TT	TT	TT	TT	TT	TT	TT	TT	Yes
1254	SBR030729861	Chr3:18246532	GG	GG	GG	GG	GG	GG	GG	GG	GG	GG	GG	GG	Yes
1255	SAJ030730719	Chr3:18267991	CC	CC	CC	CC	CC	CC	CC	CC	CC	CC	CC	CC	Yes
1256	gUNC4799475	Chr3:18529609	GG	GG	GG	GG	GG	GG	GG	GG	GG	GG	GG	GG	Yes
1257	gUNC4805771	Chr3:18953390	TT	TT	TT	TT	TT	TT	TT	TT	TT	TT	TT	TT	Yes
1258	gUNCHS008137	Chr3:19203740	TT	TT	TT	TT	TT	TT	TT	TT	TT	TT	TT	TT	Yes
1259	S2R030777868	Chr3:19446705	CC	CC	CC	CC	CC	CC	CC	CC	CC	CC	CC	CC	Yes
1260	B10030019528	Chr3:19528002	GG	GG	GG	GG	GG	GG	GG	GG	GG	GG	GG	GG	Yes
1261	SBB030805883	Chr3:20147098	CC	CC	CC	CC	CC	CC	CC	CC	CC	CC	CC	CC	Yes
1262	S6N030829549	Chr3:20738731	AA	AA	AA	AA	AA	AA	AA	AA	AA	AA	AA	AA	Yes
1263	gUNC4833458	Chr3:20820672	TT	TT	TT	TT	TT	TT	TT	TT	TT	TT	TT	TT	Yes
1264	DP3030833133	Chr3:20828331	CC	CC	CC	CC	CC	CC	CC	CC	CC	CC	CC	CC	Yes
1265	S6J030852497	Chr3:21312447	GG	GG	GG	GG	GG	GG	GG	GG	GG	GG	GG	GG	Yes
1266	gUNC4850842	Chr3:21992512	TT	GG	TT	TT	TT	TT	TT	TT	TT	TT	TT	TT	Yes
1267	S2T030880180	Chr3:22004518	AA	GG	AA	AA	AA	AA	AA	AA	AA	AA	AA	AA	Yes
1268	SS1030921256	Chr3:23031408	TT	TT	TT	TT	TT	TT	TT	TT	TT	TT	TT	TT	Yes
1269	DP2030927943	Chr3:23198583	CC	CC	CC	CC	CC	CC	CC	CC	CC	CC	CC	CC	Yes
1270	B10030024366	Chr3:24366280	CC	CC	CC	CC	CC	CC	CC	CC	CC	CC	CC	CC	Yes
1271	S2C030982927	Chr3:24573187	CC	CC	CC	CC	CC	CC	CC	CC	CC	CC	CC	CC	Yes
1272	DAC171866238	Chr3:25428354	GG	GG	GG	GG	GG	GG	GG	GG	GG	GG	GG	GG	Yes
1273	gUNC4894822	Chr3:25490701	TT	TT	TT	TT	TT	TT	TT	TT	TT	TT	TT	TT	Yes
1274	D1H031037622	Chr3:25940572	TT	TT	TT	TT	TT	TT	TT	TT	TT	TT	TT	TT	Yes
1275	gUNC4904534	Chr3:26331605	CC	CC	CC	CC	CC	CC	CC	CC	CC	CC	CC	CC	Yes
1276	gJAX00105532	Chr3:27265127	AA	AA	AA	AA	AA	AA	AA	AA	AA	AA	AA	AA	Yes
1277	gUNC4919034	Chr3:27617397	AA	GG	AA	AA	AA	AA	AA	AA	AA	AA	AA	AA	Yes
1278	SBH031114864	Chr3:27871618	GG	GG	GG	GG	GG	GG	GG	GG	GG	GG	GG	GG	Yes
1279	JAX00105599	Chr3:28163630	AA	GG	AA	AA	AA	AA	AA	AA	AA	AA	AA	AA	Yes
1280	mUNC4926757	Chr3:28182118	CC	TT	CC	CC	CC	CC	CC	CC	CC	CC	CC	CC	Yes
1281	SAJ031138751	Chr3:28468788	GG	GG	GG	GG	GG	GG	GG	GG	GG	GG	GG	GG	Yes
1282	S1J031142167	Chr3:28554185	GG	GG	GG	GG	GG	GG	GG	GG	GG	GG	GG	GG	Yes
1283	gUNC4936747	Chr3:28906928	AA	GG	AA	AA	AA	AA	AA	AA	AA	AA	AA	AA	Yes
1284	gUNC4944698	Chr3:29476492	AA	AA	AA	AA	AA	AA	AA	AA	AA	AA	AA	AA	Yes
1285	S3T031206707	Chr3:30167695	GG	GG	GG	GG	GG	GG	GG	GG	GG	GG	GG	GG	Yes
1286	S3R031208853	Chr3:30221335	CC	CC	CC	CC	CC	CC	CC	CC	CC	CC	CC	CC	Yes
1287	gUNC4958946	Chr3:30551273	AA	GG	AA	AA	AA	AA	AA	AA	AA	AA	AA	AA	Yes
1288	UNCHS008313	Chr3:30719935	AA	AA	AA	AA	AA	AA	AA	AA	AA	AA	AA	AA	Yes
1289	gUNC4962432	Chr3:30796339	AA	GG	AA	AA	AA	AA	AA	AA	AA	AA	AA	AA	Yes
1290	DFC031243632	Chr3:31090806	GG	GG	GG	GG	GG	GG	GG	GG	GG	GG	GG	GG	Yes
1291	gUNC4974282	Chr3:31644597	GG	GG	GG	GG	GG	GG	GG	GG	GG	GG	GG	GG	Yes
1292	B10030031810	Chr3:31810331	AA	AA	AA	AA	AA	AA	AA	AA	AA	AA	AA	AA	Yes
1293	SAJ031279646	Chr3:31991151	GG	GG	GG	GG	GG	GG	GG	GG	GG	GG	GG	GG	Yes
1294	mUNC030031869	Chr3:32378673	GG	AA	GG	GG	GG	GG	GG	GG	GG	GG	GG	GG	Yes
1295	SSH031308287	Chr3:32707176	AA	AA	AA	AA	AA	AA	AA	AA	AA	AA	AA	AA	Yes
1296	mUNC4993850	Chr3:32940787	GG	GG	GG	GG	GG	GG	GG	GG	GG	GG	GG	GG	Yes
1297	SAH031320605	Chr3:33015136	CC	CC	CC	CC	CC	CC	CC	CC	CC	CC	CC	CC	Yes
1298	DBC031325022	Chr3:33125568	TT	TT	TT	TT	TT	TT	TT	TT	TT	TT	TT	TT	Yes
1299	S3J031325675	Chr3:33141892	TT	TT	TT	TT	TT	TT	TT	TT	TT	TT	TT	TT	Yes
1300	S2T031327788	Chr3:33194712	AA	AA	AA	AA	AA	AA	AA	AA	AA	AA	AA	AA	Yes
1301	S6H031356365	Chr3:33909138	GG	GG	GG	GG	GG	GG	GG	GG	GG	GG	GG	GG	Yes
1302	gUNC5009091	Chr3:34066622	GG	GG	GG	GG	GG	GG	GG	GG	GG	GG	GG	GG	Yes
1303	gUNC5013118	Chr3:34317470	TT	CC	TT	TT	TT	TT	TT	TT	TT	TT	TT	TT	Yes
1304	gUNCHS008393	Chr3:35306291	CC	TT	CC	CC	CC	CC	CC	CC	CC	CC	CC	CC	Yes
1305	gUNC5036315	Chr3:35986311	GG	GG	GG	GG	GG	GG	GG	GG	GG	GG	GG	GG	Yes
1306	SFT031443172	Chr3:36079307	AA	AA	AA	AA	AA	AA	AA	AA	AA	AA	AA	AA	Yes
1307	gUNC5046545	Chr3:36599358	AA	GG	AA	AA	AA	AA	AA	AA	AA	AA	AA	AA	Yes
1308	B10030036675	Chr3:36675646	CC	CC	CC	CC	CC	CC	CC	CC	CC	CC	CC	CC	Yes
1309	S2J031478091	Chr3:36952277	AA	AA	AA	AA	AA	AA	AA	AA	AA	AA	AA	AA	Yes
1310	gJAX00106269	Chr3:37105815	AA	GG	AA	AA	AA	AA	AA	AA	AA	AA	AA	AA	Yes
1311	SS1031518606	Chr3:37965169	TT	TT	TT	TT	TT	TT	TT	TT	TT	TT	TT	TT	Yes
1312	mUNC030404303	Chr3:38144509	AA	GG	AA	AA	AA	AA	AA	AA	AA	AA	AA	AA	Yes
1313	SBT031527500	Chr3:38187507	CC	TT	CC	CC	CC	CC	CC	CC	CC	CC	CC	CC	Yes
1314	S6T031543241	Chr3:38581048	AA	GG	AA	AA	AA	AA	AA	AA	AA	AA	AA	AA	Yes
1315	S2T031555906	Chr3:38897662	GG	GG	GG	GG	GG	GG	GG	GG	GG	GG	GG	GG	Yes
1316	gUNC5091100	Chr3:39481860	GG	AA	GG	GG	GG	GG	GG	GG	GG	GG	GG	GG	Yes
1317	SSR031601726	Chr3:40043158	CC	CC	CC	CC	CC	CC	CC	CC	CC	CC	CC	CC	Yes
1318	gUNC5101169	Chr3:40113716	GG	GG	GG	GG	GG	GG	GG	GG	GG	GG	GG	GG	Yes
1319	SBH031610566	Chr3:40264157	CC	CC	CC	CC	CC	CC	CC	CC	CC	CC	CC	CC	Yes
1320	S3T031637201	Chr3:40930029	GG	GG	GG	GG	GG	GG	GG	GG	GG	GG	GG	GG	Yes
1321	gUNCHS008529	Chr3:41647909	AA	GG	AA	AA	AA	AA	AA	AA	AA	AA	AA	AA	Yes
1322	SBB031685245	Chr3:42131131	CC	CC	CC	CC	CC	CC	CC	CC	CC	CC	CC	CC	Yes
1323	S2J031686484	Chr3:42162104	TT	TT	TT	TT	TT	TT	TT	TT	TT	TT	TT	TT	Yes
1324	S6J031696725	Chr3:42418128	CC	CC	CC	CC	CC	CC	CC	CC	CC	CC	CC	CC	Yes
1325	UNC030068994	Chr3:42552195	GG	AA	GG	GG	GG	GG	GG	GG	GG	GG	GG	GG	Yes
1326	gICR1289	Chr3:42604996	AA	GG	AA	AA	AA	AA	AA	AA	AA	AA	AA	AA	Yes
1327	gUNC5141136	Chr3:43409674	GG	GG	GG	GG	GG	GG	GG	GG	GG	GG	GG	GG	Yes
1328	B10030043474	Chr3:43474243	CC	CC	CC	CC	CC	CC	CC	CC	CC	CC	CC	CC	Yes
1329	S6H031748833	Chr3:43720831	CC	CC	CC	CC	CC	CC	CC	CC	CC	CC	CC	CC	Yes
1330	SFH031756283	Chr3:43907097	AA	GG	AA	AA	AA	AA	AA	AA	AA	AA	AA	AA	Yes
1331	S3R031757419	Chr3:43935493	AA	CC	AA	AA	AA	AA	AA	AA	AA	AA	AA	AA	Yes
1332	mJAX00521416	Chr3:43980905	AA	GG	AA	AA	AA	AA	AA	AA	AA	AA	AA	AA	Yes
1333	S2C031793204	Chr3:44830103	GG	GG	GG	GG	GG	GG	GG	GG	GG	GG	GG	GG	Yes
1334	JAX00106851	Chr3:44983565	CC	TT	CC	CC	CC	CC	CC	CC	CC	CC	CC	CC	Yes
1335	gUNC5165298	Chr3:45576390	CC	TT	CC	CC	CC	CC	CC	CC	CC	CC	CC	CC	Yes
1336	gUNC5166570	Chr3:45665090	GG	GG	GG	GG	GG	GG	GG	GG	GG	GG	GG	GG	Yes
1337	D2H031842095	Chr3:46052377	CC	CC	CC	CC	CC	CC	CC	CC	CC	CC	CC	CC	Yes
1338	B10030046336	Chr3:46336312	CC	CC	CC	CC	CC	CC	CC	CC	CC	CC	CC	CC	Yes
1339	gUNC5178113	Chr3:46494346	AA	AA	AA	AA	AA	AA	AA	AA	AA	AA	AA	AA	Yes
1340	gUNC5182782	Chr3:46809519	GG	GG	GG	GG	GG	GG	GG	GG	GG	GG	GG	GG	Yes
1341	gUNC5194701	Chr3:47653945	CC	TT	CC	CC	CC	CC	CC	CC	CC	CC	CC	CC	Yes
1342	S3J031906659	Chr3:47666486	TT	TT	TT	TT	TT	TT	TT	TT	TT	TT	TT	TT	Yes
1343	DBR031931010	Chr3:48275272	CC	CC	CC	CC	CC	CC	CC	CC	CC	CC	CC	CC	Yes
1344	gUNC5208223	Chr3:48565951	GG	AA	GG	GG	GG	GG	GG	GG	GG	GG	GG	GG	Yes
1345	DT2016208086	Chr3:48603564	GG	GG	GG	GG	GG	GG	GG	GG	GG	GG	GG	GG	Yes
1346	SBJ031952786	Chr3:48819658	CC	CC	CC	CC	CC	CC	CC	CC	CC	CC	CC	CC	Yes
1347	D6T031985224	Chr3:49630605	GG	GG	GG	GG	GG	GG	GG	GG	GG	GG	GG	GG	Yes
1348	SFR031990952	Chr3:49773804	TT	TT	TT	TT	TT	TT	TT	TT	TT	TT	TT	TT	Yes
1349	S3N032013704	Chr3:50342603	GG	AA	GG	GG	GG	GG	GG	GG	GG	GG	GG	GG	Yes
1350	S2R032015131	Chr3:50378279	AA	GG	AA	AA	AA	AA	AA	AA	AA	AA	AA	AA	Yes
1351	gUNC5236692	Chr3:50391959	GG	AA	GG	GG	GG	GG	GG	GG	GG	GG	GG	GG	Yes
1352	gUNC5248278	Chr3:51266168	AA	AA	AA	AA	AA	AA	AA	AA	AA	AA	AA	AA	Yes
1353	gUNC5261264	Chr3:52161293	CC	CC	CC	CC	CC	CC	CC	CC	CC	CC	CC	CC	Yes
1354	D3C032113129	Chr3:52828227	AA	AA	AA	AA	AA	AA	AA	AA	AA	AA	AA	AA	Yes
1355	mUNC030074556	Chr3:52973026	CC	TT	CC	CC	CC	CC	CC	CC	CC	CC	CC	CC	Yes
1356	SBR032134332	Chr3:53358318	TT	TT	TT	TT	TT	TT	TT	TT	TT	TT	TT	TT	Yes
1357	DX1024362798	Chr3:53687965	GG	GG	GG	GG	GG	GG	GG	GG	GG	GG	GG	GG	Yes
1358	gUNC5287977	Chr3:53889338	GG	AA	GG	GG	GG	GG	GG	GG	GG	GG	GG	GG	Yes
1359	gUNC5295127	Chr3:54397745	CC	CC	CC	CC	CC	CC	CC	CC	CC	CC	CC	CC	Yes
1360	B10030054475	Chr3:54475575	GG	GG	GG	GG	GG	GG	GG	GG	GG	GG	GG	GG	Yes
1361	SBH032193258	Chr3:54831474	TT	TT	TT	TT	TT	TT	TT	TT	TT	TT	TT	TT	Yes
1362	S6J032196596	Chr3:54914906	GG	GG	GG	GG	GG	GG	GG	GG	GG	GG	GG	GG	Yes
1363	gUNC5303774	Chr3:54980726	TT	TT	TT	TT	TT	TT	TT	TT	TT	TT	TT	TT	Yes
1364	S2C032202249	Chr3:55056247	GG	GG	GG	GG	GG	GG	GG	GG	GG	GG	GG	GG	Yes
1365	S3J032216939	Chr3:55423494	GG	GG	GG	GG	GG	GG	GG	GG	GG	GG	GG	GG	Yes
1366	S3J032221017	Chr3:55525445	GG	GG	GG	GG	GG	GG	GG	GG	GG	GG	GG	GG	Yes
1367	gUNC5312572	Chr3:55590544	CC	TT	CC	CC	CC	CC	CC	CC	CC	CC	CC	CC	Yes
1368	DFH032228437	Chr3:55710926	AA	AA	AA	AA	AA	AA	AA	AA	AA	AA	AA	AA	Yes
1369	gUNC5318563	Chr3:56095361	TT	TT	TT	TT	TT	TT	TT	TT	TT	TT	TT	TT	Yes
1370	SBJ032260408	Chr3:56510214	GG	GG	GG	GG	GG	GG	GG	GG	GG	GG	GG	GG	Yes
1371	SBH032281388	Chr3:57034716	TT	TT	TT	TT	TT	TT	TT	TT	TT	TT	TT	TT	Yes
1372	gUNC5336362	Chr3:57475004	CC	TT	CC	CC	CC	CC	CC	CC	CC	CC	CC	CC	Yes
1373	gUNC5340488	Chr3:57777706	CC	TT	CC	CC	CC	CC	CC	CC	CC	CC	CC	CC	Yes
1374	SFT032312646	Chr3:57816152	TT	CC	TT	TT	TT	TT	TT	TT	TT	TT	TT	TT	Yes
1375	S6R032356494	Chr3:58912350	CC	CC	CC	CC	CC	CC	CC	CC	CC	CC	CC	CC	Yes
1376	S2R032369628	Chr3:59240700	CC	CC	CC	CC	CC	CC	CC	CC	CC	CC	CC	CC	Yes
1377	B10030059242	Chr3:59242110	CC	CC	CC	CC	CC	CC	CC	CC	CC	CC	CC	CC	Yes
1378	gUNCHS008823	Chr3:59322589	AA	AA	AA	AA	AA	AA	AA	AA	AA	AA	AA	AA	Yes
1379	gUNC5359394	Chr3:59574730	GG	GG	GG	GG	GG	GG	GG	GG	GG	GG	GG	GG	Yes
1380	ST2032416060	Chr3:60401505	GG	TT	GG	GG	GG	GG	GG	GG	GG	GG	GG	GG	Yes
1381	mUNC030077897	Chr3:60480321	TT	TT	TT	TT	TT	TT	TT	TT	TT	TT	TT	TT	Yes
1382	S1H032434856	Chr3:60871403	CC	CC	CC	CC	CC	CC	CC	CC	CC	CC	CC	CC	Yes
1383	gUNC5373318	Chr3:61220059	AA	AA	AA	AA	AA	AA	AA	AA	AA	AA	AA	AA	Yes
1384	S6J032449077	Chr3:61226937	AA	AA	AA	AA	AA	AA	AA	AA	AA	AA	AA	AA	Yes
1385	SAH032478677	Chr3:61966943	TT	TT	TT	TT	TT	TT	TT	TT	TT	TT	TT	TT	Yes
1386	gUNC5384072	Chr3:62298941	CC	CC	CC	CC	CC	CC	CC	CC	CC	CC	CC	CC	Yes
1387	gUNCHS008861	Chr3:62710131	TT	CC	TT	TT	TT	TT	TT	TT	TT	TT	TT	TT	Yes
1388	UNC5389257	Chr3:62798722	CC	CC	CC	CC	CC	CC	CC	CC	CC	CC	CC	CC	Yes
1389	S3J032522727	Chr3:63068191	CC	CC	CC	CC	CC	CC	CC	CC	CC	CC	CC	CC	Yes
1390	gUNC5393311	Chr3:63143005	CC	CC	CC	CC	CC	CC	CC	CC	CC	CC	CC	CC	Yes
1391	S6H032546393	Chr3:63659826	AA	AA	AA	AA	AA	AA	AA	AA	AA	AA	AA	AA	Yes
1392	DS6032564340	Chr3:64108514	TT	AA	TT	TT	TT	TT	TT	TT	TT	TT	TT	TT	Yes
1393	gUNC5403659	Chr3:64156281	TT	CC	TT	TT	TT	TT	TT	TT	TT	TT	TT	TT	Yes
1394	S6J032571692	Chr3:64292324	CC	CC	CC	CC	CC	CC	CC	CC	CC	CC	CC	CC	Yes
1395	B10030064866	Chr3:64866804	AA	AA	AA	AA	AA	AA	AA	AA	AA	AA	AA	AA	Yes
1396	S3J032613535	Chr3:65338398	CC	CC	CC	CC	CC	CC	CC	CC	CC	CC	CC	CC	Yes
1397	S3C032620697	Chr3:65517441	CC	CC	CC	CC	CC	CC	CC	CC	CC	CC	CC	CC	Yes
1398	D1L032627290	Chr3:65682271	GG	GG	GG	GG	GG	GG	GG	GG	GG	GG	GG	GG	Yes
1399	DS4032628577	Chr3:65714444	CC	CC	CC	CC	CC	CC	CC	CC	CC	CC	CC	CC	Yes
1400	gUNC5417881	Chr3:65737570	GG	AA	GG	GG	GG	GG	GG	GG	GG	GG	GG	GG	Yes
1401	mJAX00525416	Chr3:66208516	AA	AA	AA	AA	AA	AA	AA	AA	AA	AA	AA	AA	Yes
1402	S2J032660745	Chr3:66518641	TT	TT	TT	TT	TT	TT	TT	TT	TT	TT	TT	TT	Yes
1403	SFT032662274	Chr3:66556862	AA	GG	AA	AA	AA	AA	AA	AA	AA	AA	AA	AA	Yes
1404	UNC5440607	Chr3:67616729	CC	AA	CC	CC	CC	CC	CC	CC	CC	CC	CC	CC	Yes
1405	gUNC5451861	Chr3:68333235	CC	CC	CC	CC	CC	CC	CC	CC	CC	CC	CC	CC	Yes
1406	DSR032738171	Chr3:68454289	GG	GG	GG	GG	GG	GG	GG	GG	GG	GG	GG	GG	Yes
1407	S2T032743801	Chr3:68595048	GG	GG	GG	GG	GG	GG	GG	GG	GG	GG	GG	GG	Yes
1408	gUNCHS008973	Chr3:68814147	CC	CC	CC	CC	CC	CC	CC	CC	CC	CC	CC	CC	Yes
1409	UNC5464045	Chr3:69279129	CC	CC	CC	CC	CC	CC	CC	CC	CC	CC	CC	CC	Yes
1410	S1J032776491	Chr3:69412297	CC	CC	CC	CC	CC	CC	CC	CC	CC	CC	CC	CC	Yes
1411	gUNC5466669	Chr3:69433592	GG	GG	GG	GG	GG	GG	GG	GG	GG	GG	GG	GG	Yes
1412	gUNC5471789	Chr3:69758858	GG	GG	GG	GG	GG	GG	GG	GG	GG	GG	GG	GG	Yes
1413	S3T032812984	Chr3:70324605	AA	AA	AA	AA	AA	AA	AA	AA	AA	AA	AA	AA	Yes
1414	mUNC5482456	Chr3:70639048	GG	GG	GG	GG	GG	GG	GG	GG	GG	GG	GG	GG	Yes
1415	S3J032832098	Chr3:70802452	GG	GG	GG	GG	GG	GG	GG	GG	GG	GG	GG	GG	Yes
1416	UNC030473223	Chr3:71939894	AA	AA	AA	AA	AA	AA	AA	AA	AA	AA	AA	AA	Yes
1417	gUNC5508250	Chr3:72242455	AA	AA	AA	AA	AA	AA	AA	AA	AA	AA	AA	AA	Yes
1418	S3J032895222	Chr3:72380553	GG	GG	GG	GG	GG	GG	GG	GG	GG	GG	GG	GG	Yes
1419	SBH032917410	Chr3:72935254	AA	AA	AA	AA	AA	AA	AA	AA	AA	AA	AA	AA	Yes
1420	SFJ032919899	Chr3:72997491	CC	AA	CC	CC	CC	CC	CC	CC	CC	CC	CC	CC	Yes
1421	gJAX00108948	Chr3:73110678	TT	TT	TT	TT	TT	TT	TT	TT	TT	TT	TT	TT	Yes
1422	B10030073462	Chr3:73462565	TT	TT	TT	TT	TT	TT	TT	TT	TT	TT	TT	TT	Yes
1423	gUNC5525340	Chr3:73742144	AA	AA	AA	AA	AA	AA	AA	AA	AA	AA	AA	AA	Yes
1424	SFC032949688	Chr3:73742200	AA	AA	AA	AA	AA	AA	AA	AA	AA	AA	AA	AA	Yes
1425	gUNC5532424	Chr3:74163450	CC	TT	CC	CC	CC	CC	CC	CC	CC	CC	CC	CC	Yes
1426	B10030074486	Chr3:74486068	TT	TT	TT	TT	TT	TT	TT	TT	TT	TT	TT	TT	Yes
1427	gICR5342	Chr3:74751140	TT	TT	TT	TT	TT	TT	TT	TT	TT	TT	TT	TT	Yes
1428	SFH032991585	Chr3:74789641	CC	CC	CC	CC	CC	CC	CC	CC	CC	CC	CC	CC	Yes
1429	S1J033010767	Chr3:75269176	GG	GG	GG	GG	GG	GG	GG	GG	GG	GG	GG	GG	Yes
1430	gUNC5549545	Chr3:75402482	TT	TT	TT	TT	TT	TT	TT	TT	TT	TT	TT	TT	Yes
1431	UNC5560335	Chr3:76071624	CC	TT	CC	CC	CC	CC	CC	CC	CC	CC	CC	CC	Yes
1432	SS6033043033	Chr3:76075830	GG	AA	GG	GG	GG	GG	GG	GG	GG	GG	GG	GG	Yes
1433	S1H033052622	Chr3:76315567	TT	TT	TT	TT	TT	TT	TT	TT	TT	TT	TT	TT	Yes
1434	S1J033060446	Chr3:76511162	GG	GG	GG	GG	GG	GG	GG	GG	GG	GG	GG	GG	Yes
1435	gUNCHS009090	Chr3:76848854	GG	GG	GG	GG	GG	GG	GG	GG	GG	GG	GG	GG	Yes
1436	S3J033107274	Chr3:77681874	GG	--	GG	GG	GG	GG	GG	GG	GG	GG	GG	GG	Yes
1437	UNC5586083	Chr3:77907770	CC	CC	CC	CC	CC	CC	CC	CC	CC	CC	CC	CC	Yes
1438	JAX00109308	Chr3:77912812	AA	AA	AA	AA	AA	AA	AA	AA	AA	AA	AA	AA	Yes
1439	B10030077985	Chr3:77985163	AA	AA	AA	AA	AA	AA	AA	AA	AA	AA	AA	AA	Yes
1440	gUNCHS009111	Chr3:78230342	CC	TT	CC	CC	CC	CC	CC	CC	CC	CC	CC	CC	Yes
1441	SAJ033132313	Chr3:78307845	CC	CC	CC	CC	CC	CC	CC	CC	CC	CC	CC	CC	Yes
1442	S3N033134031	Chr3:78350798	AA	AA	AA	AA	AA	AA	AA	AA	AA	AA	AA	AA	Yes
1443	S6N033136475	Chr3:78411899	GG	GG	GG	GG	GG	GG	GG	GG	GG	GG	GG	GG	Yes
1444	UNC030615251	Chr3:78594019	CC	TT	CC	CC	CC	CC	CC	CC	CC	CC	CC	CC	Yes
1445	S3J033147205	Chr3:78680126	GG	GG	GG	GG	GG	GG	GG	GG	GG	GG	GG	GG	Yes
1446	UNC5598889	Chr3:78797844	CC	CC	CC	CC	CC	CC	CC	CC	CC	CC	CC	CC	Yes
1447	SS6033151917	Chr3:78797946	AA	AA	AA	AA	AA	AA	AA	AA	AA	AA	AA	AA	Yes
1448	UNC5599491	Chr3:78846279	AA	GG	AA	AA	AA	AA	AA	AA	AA	AA	AA	AA	Yes
1449	SS6033155763	Chr3:78894099	GG	GG	GG	GG	GG	GG	GG	GG	GG	GG	GG	GG	Yes
1450	JAX00109398	Chr3:79109418	TT	TT	TT	TT	TT	TT	TT	TT	TT	TT	TT	TT	Yes
1451	gJAX00527593	Chr3:79317471	GG	GG	GG	GG	GG	GG	GG	GG	GG	GG	GG	GG	Yes
1452	SS6033174875	Chr3:79371882	GG	GG	GG	GG	GG	GG	GG	GG	GG	GG	GG	GG	Yes
1453	UNC5618267	Chr3:80127197	CC	TT	CC	CC	CC	CC	CC	CC	CC	CC	CC	CC	Yes
1454	mJAX00109485	Chr3:80261724	AA	AA	AA	AA	AA	AA	AA	AA	AA	AA	AA	AA	Yes
1455	mUNC030121003	Chr3:80984503	TT	GG	TT	TT	TT	TT	TT	TT	TT	TT	TT	TT	Yes
1456	gUNC5637295	Chr3:81296361	GG	GG	GG	GG	GG	GG	GG	GG	GG	GG	GG	GG	Yes
1457	SAJ033252640	Chr3:81316003	GG	GG	GG	GG	GG	GG	GG	GG	GG	GG	GG	GG	Yes
1458	B10030081791	Chr3:81791256	CC	CC	CC	CC	CC	CC	CC	CC	CC	CC	CC	CC	Yes
1459	gJAX00109616	Chr3:82005274	AA	AA	AA	AA	AA	AA	AA	AA	AA	AA	AA	AA	Yes
1460	UNC5649841	Chr3:82192938	TT	CC	TT	TT	TT	TT	TT	TT	TT	TT	TT	TT	Yes
1461	D6R033295055	Chr3:82376377	CC	CC	CC	CC	CC	CC	CC	CC	CC	CC	CC	CC	Yes
1462	gUNC5653396	Chr3:82430691	GG	AA	GG	GG	GG	GG	GG	GG	GG	GG	GG	GG	Yes
1463	SS6033309060	Chr3:82726504	AA	CC	AA	AA	AA	AA	AA	AA	AA	AA	AA	AA	Yes
1464	DP3033313079	Chr3:82826992	GG	GG	GG	GG	GG	GG	GG	GG	GG	GG	GG	GG	Yes
1465	UNC030485727	Chr3:83052457	AA	CC	AA	AA	AA	AA	AA	AA	AA	AA	AA	AA	Yes
1466	UNC5664114	Chr3:83145735	GG	GG	GG	GG	GG	GG	GG	GG	GG	GG	GG	GG	Yes
1467	SS1033340832	Chr3:83520801	CC	CC	CC	CC	CC	CC	CC	CC	CC	CC	CC	CC	Yes
1468	UNC5669462	Chr3:83575270	TT	TT	TT	TT	TT	TT	TT	TT	TT	TT	TT	TT	Yes
1469	UNC5672509	Chr3:83828215	CC	CC	CC	CC	CC	CC	CC	CC	CC	CC	CC	CC	Yes
1470	gUNCHS009214	Chr3:83895122	GG	AA	GG	GG	GG	GG	GG	GG	GG	GG	GG	GG	Yes
1471	SBR033363410	Chr3:84085253	CC	CC	CC	CC	CC	CC	CC	CC	CC	CC	CC	CC	Yes
1472	JAX00109777	Chr3:84164501	AA	AA	AA	AA	AA	AA	AA	AA	AA	AA	AA	AA	Yes
1473	mUNC030314030	Chr3:84293362	AA	AA	AA	AA	AA	AA	AA	AA	AA	AA	AA	AA	Yes
1474	gJAX00528804	Chr3:84715352	AA	GG	AA	AA	AA	AA	AA	AA	AA	AA	AA	AA	Yes
1475	JAX00528824	Chr3:84769495	GG	GG	GG	GG	GG	GG	GG	GG	GG	GG	GG	GG	Yes
1476	UNC5686125	Chr3:84801245	GG	GG	GG	GG	GG	GG	GG	GG	GG	GG	GG	GG	Yes
1477	SAH033394051	Chr3:84851291	TT	CC	TT	TT	TT	TT	TT	TT	TT	TT	TT	TT	Yes
1478	UNC5688280	Chr3:85042492	GG	GG	GG	GG	GG	GG	GG	GG	GG	GG	GG	GG	Yes
1479	UNC5690039	Chr3:85146443	CC	CC	CC	CC	CC	CC	CC	CC	CC	CC	CC	CC	Yes
1480	S2T033415421	Chr3:85385544	CC	CC	CC	CC	CC	CC	CC	CC	CC	CC	CC	CC	Yes
1481	gUNC5694185	Chr3:85407650	AA	AA	AA	AA	AA	AA	AA	AA	AA	AA	AA	AA	Yes
1482	UNC5699578	Chr3:85834887	CC	AA	CC	CC	CC	CC	CC	CC	CC	CC	CC	CC	Yes
1483	S3R033440224	Chr3:86005615	CC	CC	CC	CC	CC	CC	CC	CC	CC	CC	CC	CC	Yes
1484	mUNC030135021	Chr3:86011519	AA	CC	AA	AA	AA	AA	AA	AA	AA	AA	AA	AA	Yes
1485	SBC033448082	Chr3:86202067	TT	TT	TT	TT	TT	TT	TT	TT	TT	TT	TT	TT	Yes
1486	gUNC5711888	Chr3:86905954	TT	CC	TT	TT	TT	TT	TT	TT	TT	TT	TT	TT	Yes
1487	JAX00110025	Chr3:87457108	GG	GG	GG	GG	GG	GG	GG	GG	GG	GG	GG	GG	Yes
1488	B10030087637	Chr3:87637760	CC	CC	CC	CC	CC	CC	CC	CC	CC	CC	CC	CC	Yes
1489	UNCHS009315	Chr3:87753280	CC	CC	CC	CC	CC	CC	CC	CC	CC	CC	CC	CC	Yes
1490	gJAX00110122	Chr3:88755140	AA	GG	AA	AA	AA	AA	AA	AA	AA	AA	AA	AA	Yes
1491	gUNC5732520	Chr3:88854960	CC	TT	CC	CC	CC	CC	CC	CC	CC	CC	CC	CC	Yes
1492	JAX00110148	Chr3:89108199	TT	TT	TT	TT	TT	TT	TT	TT	TT	TT	TT	TT	Yes
1493	UNC5736210	Chr3:89354671	CC	CC	CC	CC	CC	CC	CC	CC	CC	CC	CC	CC	Yes
1494	JAX00110225	Chr3:90132263	TT	CC	TT	TT	TT	TT	TT	TT	TT	TT	TT	TT	Yes
1495	UNC5747116	Chr3:90412813	TT	CC	TT	TT	TT	TT	TT	TT	TT	TT	TT	TT	Yes
1496	JAX00529857	Chr3:90576094	AA	GG	AA	AA	AA	AA	AA	AA	AA	AA	AA	AA	Yes
1497	S1L033626705	Chr3:90667630	GG	GG	GG	GG	GG	GG	GG	GG	GG	GG	GG	GG	Yes
1498	UNC5755533	Chr3:92143504	CC	TT	CC	CC	CC	CC	CC	CC	CC	CC	CC	CC	Yes
1499	B10030092160	Chr3:92160875	CC	CC	CC	CC	CC	CC	CC	CC	CC	CC	CC	CC	Yes
1500	UNC5762510	Chr3:92811235	CC	TT	CC	CC	CC	CC	CC	CC	CC	CC	CC	CC	Yes
1501	mUNC030144412	Chr3:92877472	CC	TT	CC	CC	CC	CC	CC	CC	CC	CC	CC	CC	Yes
1502	UNC5763699	Chr3:92921114	CC	AA	CC	CC	CC	CC	CC	CC	CC	CC	CC	CC	Yes
1503	SAC033726218	Chr3:93155465	GG	GG	GG	GG	GG	GG	GG	GG	GG	GG	GG	GG	Yes
1504	UNC5770722	Chr3:93568457	TT	GG	TT	TT	TT	TT	TT	TT	TT	TT	TT	TT	Yes
1505	UNC5773934	Chr3:94461036	GG	AA	GG	GG	GG	GG	GG	GG	GG	GG	GG	GG	Yes
1506	S3J033792257	Chr3:94806426	AA	AA	AA	AA	AA	AA	AA	AA	AA	AA	AA	AA	Yes
1507	SS6033794184	Chr3:94854607	GG	GG	GG	GG	GG	GG	GG	GG	GG	GG	GG	GG	Yes
1508	SS6033805728	Chr3:95143203	GG	GG	GG	GG	GG	GG	GG	GG	GG	GG	GG	GG	Yes
1509	JAX00110594	Chr3:95337641	TT	TT	TT	TT	TT	TT	TT	TT	TT	TT	TT	TT	Yes
1510	SFR033819403	Chr3:95485093	CC	CC	CC	CC	CC	CC	CC	CC	CC	CC	CC	CC	Yes
1511	UNC5787203	Chr3:95941154	TT	CC	TT	TT	TT	TT	TT	TT	TT	TT	TT	TT	Yes
1512	UNC5787323	Chr3:95953161	GG	AA	GG	GG	GG	GG	GG	GG	GG	GG	GG	GG	Yes
1513	SS6033839129	Chr3:95978244	CC	TT	CC	CC	CC	CC	CC	CC	CC	CC	CC	CC	Yes
1514	gUNC5787965	Chr3:96025142	GG	AA	GG	GG	GG	GG	GG	GG	GG	GG	GG	GG	Yes
1515	UNC5789300	Chr3:96214746	TT	GG	TT	TT	TT	TT	TT	TT	TT	TT	TT	TT	Yes
1516	UNC030495445	Chr3:96410639	GG	GG	GG	GG	GG	GG	GG	GG	GG	GG	GG	GG	Yes
1517	gUNC5794598	Chr3:96852349	CC	TT	CC	CC	CC	CC	CC	CC	CC	CC	CC	CC	Yes
1518	B10030096928	Chr3:96928469	CC	CC	CC	CC	CC	CC	CC	CC	CC	CC	CC	CC	Yes
1519	mUNC5799631	Chr3:97320969	TT	CC	TT	TT	TT	TT	TT	TT	TT	TT	TT	TT	Yes
1520	SFT033893264	Chr3:97331600	GG	AA	GG	GG	GG	GG	GG	GG	GG	GG	GG	GG	Yes
1521	UNC5800029	Chr3:97345768	GG	AA	GG	GG	GG	GG	GG	GG	GG	GG	GG	GG	Yes
1522	UNC5807613	Chr3:97846230	GG	AA	GG	GG	GG	GG	GG	GG	GG	GG	GG	GG	Yes
1523	DFC033922780	Chr3:98069503	CC	CC	CC	CC	CC	CC	CC	CC	CC	CC	CC	CC	Yes
1524	mUNC030674885	Chr3:98356755	TT	CC	TT	TT	TT	TT	TT	TT	TT	TT	TT	TT	Yes
1525	SS6033958078	Chr3:98951964	AA	CC	AA	AA	AA	AA	AA	AA	AA	AA	AA	AA	Yes
1526	S6R033964247	Chr3:99106176	TT	TT	TT	TT	TT	TT	TT	TT	TT	TT	TT	TT	Yes
1527	UNC031303497	Chr3:99198356	AA	GG	AA	AA	AA	AA	AA	AA	AA	AA	AA	AA	Yes
1528	S6Y033972444	Chr3:99311108	CC	CC	CC	CC	CC	CC	CC	CC	CC	CC	CC	CC	Yes
1529	gUNC5826374	Chr3:99469939	TT	TT	TT	TT	TT	TT	TT	TT	TT	TT	TT	TT	Yes
1530	UNC5831385	Chr3:99879041	TT	TT	TT	TT	TT	TT	TT	TT	TT	TT	TT	TT	Yes
1531	SS6034009134	Chr3:100228352	TT	CC	TT	TT	TT	TT	TT	TT	TT	TT	TT	TT	Yes
1532	SS6034009593	Chr3:100239837	TT	CC	TT	TT	TT	TT	TT	TT	TT	TT	TT	TT	Yes
1533	gUNC5836999	Chr3:100357402	GG	GG	GG	GG	GG	GG	GG	GG	GG	GG	GG	GG	Yes
1534	UNC5837234	Chr3:100381256	AA	GG	AA	AA	AA	AA	AA	AA	AA	AA	AA	AA	Yes
1535	UNC5839164	Chr3:100518251	TT	CC	TT	TT	TT	TT	TT	TT	TT	TT	TT	TT	Yes
1536	JAX00110978	Chr3:100561822	GG	AA	GG	GG	GG	GG	GG	GG	GG	GG	GG	GG	Yes
1537	UNC030498753	Chr3:100692862	AA	GG	AA	AA	AA	AA	AA	AA	AA	AA	AA	AA	Yes
1538	JAX00110988	Chr3:100719391	CC	TT	CC	CC	CC	CC	CC	CC	CC	CC	CC	CC	Yes
1539	UNC5841910	Chr3:100755983	TT	CC	TT	TT	TT	TT	TT	TT	TT	TT	TT	TT	Yes
1540	S1L034043179	Chr3:101079478	TT	CC	TT	TT	TT	TT	TT	TT	TT	TT	TT	TT	Yes
1541	UNC5847715	Chr3:101097858	TT	CC	TT	TT	TT	TT	TT	TT	TT	TT	TT	TT	Yes
1542	UNC5848474	Chr3:101154169	CC	TT	CC	CC	CC	CC	CC	CC	CC	CC	CC	CC	Yes
1543	DFT034060297	Chr3:101507429	GG	GG	GG	GG	GG	GG	GG	GG	GG	GG	GG	GG	Yes
1544	UNC5855250	Chr3:101611671	TT	GG	TT	TT	TT	TT	TT	TT	TT	TT	TT	TT	Yes
1545	UNC5855546	Chr3:101629281	AA	CC	AA	AA	AA	AA	AA	AA	AA	AA	AA	AA	Yes
1546	UNC5856401	Chr3:101683365	GG	TT	GG	GG	GG	GG	GG	GG	GG	GG	GG	GG	Yes
1547	UNC5864433	Chr3:102207861	GG	AA	GG	GG	GG	GG	GG	GG	GG	GG	GG	GG	Yes
1548	UNC5865708	Chr3:102277918	TT	CC	TT	TT	TT	TT	TT	TT	TT	TT	TT	TT	Yes
1549	gJAX00532246	Chr3:102281030	TT	TT	TT	TT	TT	TT	TT	TT	TT	TT	TT	TT	Yes
1550	S6J034107260	Chr3:102681519	CC	CC	CC	CC	CC	CC	CC	CC	CC	CC	CC	CC	Yes
1551	gUNC5873691	Chr3:102939906	AA	GG	AA	AA	AA	AA	AA	AA	AA	AA	AA	AA	Yes
1552	S6J034128520	Chr3:103213011	GG	GG	GG	GG	GG	GG	GG	GG	GG	GG	GG	GG	Yes
1553	SS6034129263	Chr3:103231591	GG	AA	GG	GG	GG	GG	GG	GG	GG	GG	GG	GG	Yes
1554	SFT034144880	Chr3:103622020	TT	GG	TT	TT	TT	TT	TT	TT	TT	TT	TT	TT	Yes
1555	gUNC5883020	Chr3:103721586	AA	GG	AA	AA	AA	AA	AA	AA	AA	AA	AA	AA	Yes
1556	gUNC5885627	Chr3:104023600	GG	GG	GG	GG	GG	GG	GG	GG	GG	GG	GG	GG	Yes
1557	UNC030163295	Chr3:104320698	CC	CC	CC	CC	CC	CC	CC	CC	CC	CC	CC	CC	Yes
1558	SSH034177380	Chr3:104434521	AA	GG	AA	AA	AA	AA	AA	AA	AA	AA	AA	AA	Yes
1559	JAX00111268	Chr3:104444403	GG	AA	GG	GG	GG	GG	GG	GG	GG	GG	GG	GG	Yes
1560	gUNC5891868	Chr3:104852789	TT	TT	TT	TT	TT	TT	TT	TT	TT	TT	TT	TT	Yes
1561	mUNC030504743	Chr3:105424619	AA	AA	AA	AA	AA	AA	AA	AA	AA	AA	AA	AA	Yes
1562	SBJ034218063	Chr3:105451590	TT	TT	TT	TT	TT	TT	TT	TT	TT	TT	TT	TT	Yes
1563	S6J034218983	Chr3:105474591	TT	TT	TT	TT	TT	TT	TT	TT	TT	TT	TT	TT	Yes
1564	UNC030165183	Chr3:106043586	TT	TT	TT	TT	TT	TT	TT	TT	TT	TT	TT	TT	Yes
1565	S6T034284628	Chr3:107115704	AA	AA	AA	AA	AA	AA	AA	AA	AA	AA	AA	AA	Yes
1566	mUNC030678789	Chr3:107189642	GG	GG	GG	GG	GG	GG	GG	GG	GG	GG	GG	GG	Yes
1567	S1H034297299	Chr3:107432481	CC	CC	CC	CC	CC	CC	CC	CC	CC	CC	CC	CC	Yes
1568	S6J034303255	Chr3:107581375	CC	CC	CC	CC	CC	CC	CC	CC	CC	CC	CC	CC	Yes
1569	SBH034311670	Chr3:107791761	GG	GG	GG	GG	GG	GG	GG	GG	GG	GG	GG	GG	Yes
1570	gUNC5923673	Chr3:107998865	GG	GG	GG	GG	GG	GG	GG	GG	GG	GG	GG	GG	Yes
1571	S3T034322875	Chr3:108071887	AA	AA	AA	AA	AA	AA	AA	AA	AA	AA	AA	AA	Yes
1572	S3J034338860	Chr3:108471519	GG	GG	GG	GG	GG	GG	GG	GG	GG	GG	GG	GG	Yes
1573	DFH034358998	Chr3:108974971	GG	GG	GG	GG	GG	GG	GG	GG	GG	GG	GG	GG	Yes
1574	SBJ034360732	Chr3:109018303	CC	CC	CC	CC	CC	CC	CC	CC	CC	CC	CC	CC	Yes
1575	gUNC5945004	Chr3:109648178	GG	GG	GG	GG	GG	GG	GG	GG	GG	GG	GG	GG	Yes
1576	gUNC5949179	Chr3:109979444	TT	TT	TT	TT	TT	TT	TT	TT	TT	TT	TT	TT	Yes
1577	DSB034447196	Chr3:111179921	AA	AA	AA	AA	AA	AA	AA	AA	AA	AA	AA	AA	Yes
1578	SFT034447601	Chr3:111190049	GG	GG	GG	GG	GG	GG	GG	GG	GG	GG	GG	GG	Yes
1579	SAH034461785	Chr3:111544644	TT	TT	TT	TT	TT	TT	TT	TT	TT	TT	TT	TT	Yes
1580	gICR1414	Chr3:111776150	AA	AA	AA	AA	AA	AA	AA	AA	AA	AA	AA	AA	Yes
1581	gUNC5981062	Chr3:112488501	CC	CC	CC	CC	CC	CC	CC	CC	CC	CC	CC	CC	Yes
1582	S2J034517619	Chr3:112940484	CC	CC	CC	CC	CC	CC	CC	CC	CC	CC	CC	CC	Yes
1583	SS1034523237	Chr3:113080942	AA	AA	AA	AA	AA	AA	AA	AA	AA	AA	AA	AA	Yes
1584	DS4034553277	Chr3:113831944	CC	CC	CC	CC	CC	CC	CC	CC	CC	CC	CC	CC	Yes
1585	S3J034578441	Chr3:114461026	CC	CC	CC	CC	CC	CC	CC	CC	CC	CC	CC	CC	Yes
1586	gUNC6002742	Chr3:114581460	GG	TT	GG	GG	GG	GG	GG	GG	GG	GG	GG	GG	Yes
1587	mUNC030513682	Chr3:114695438	CC	TT	CC	CC	CC	CC	CC	CC	CC	CC	CC	CC	Yes
1588	S6H034612717	Chr3:115317942	AA	CC	AA	AA	AA	AA	AA	AA	AA	AA	AA	AA	Yes
1589	SS6034626342	Chr3:115658553	CC	CC	CC	CC	CC	CC	CC	CC	CC	CC	CC	CC	Yes
1590	SS6034626385	Chr3:115659649	CC	CC	CC	CC	CC	CC	CC	CC	CC	CC	CC	CC	Yes
1591	SBJ034626667	Chr3:115666676	CC	CC	CC	CC	CC	CC	CC	CC	CC	CC	CC	CC	Yes
1592	gUNC6019002	Chr3:115670751	GG	AA	GG	GG	GG	GG	GG	GG	GG	GG	GG	GG	Yes
1593	SAJ034633571	Chr3:115839277	TT	TT	TT	TT	TT	TT	TT	TT	TT	TT	TT	TT	Yes
1594	gJAX00112120	Chr3:116142888	AA	GG	AA	AA	AA	AA	AA	AA	AA	AA	AA	AA	Yes
1595	SS1034648356	Chr3:116208901	TT	TT	TT	TT	TT	TT	TT	TT	TT	TT	TT	TT	Yes
1596	gUNC6032774	Chr3:116568434	CC	TT	CC	CC	CC	CC	CC	CC	CC	CC	CC	CC	Yes
1597	UNCHS009891	Chr3:116665362	AA	GG	AA	AA	AA	AA	AA	AA	AA	AA	AA	AA	Yes
1598	UNC6038671	Chr3:116932415	TT	TT	TT	TT	TT	TT	TT	TT	TT	TT	TT	TT	Yes
1599	S2J034678184	Chr3:116954620	GG	GG	GG	GG	GG	GG	GG	GG	GG	GG	GG	GG	Yes
1600	UNC030187275	Chr3:117487795	CC	CC	CC	CC	CC	CC	CC	CC	CC	CC	CC	CC	Yes
1601	gJAX00112248	Chr3:117862493	AA	CC	AA	AA	AA	AA	AA	AA	AA	AA	AA	AA	Yes
1602	DT2021309135	Chr3:118225573	GG	GG	GG	GG	GG	GG	GG	GG	GG	GG	GG	GG	Yes
1603	B10030118466	Chr3:118466667	CC	CC	CC	CC	CC	CC	CC	CC	CC	CC	CC	CC	Yes
1604	mUNC030523155	Chr3:119975991	CC	CC	CC	CC	CC	CC	CC	CC	CC	CC	CC	CC	Yes
1605	gUNC6086937	Chr3:120467755	TT	CC	TT	TT	TT	TT	TT	TT	TT	TT	TT	TT	Yes
1606	B6_03-120369799-S	Chr3:120666881	CC	CC	CC	CC	CC	CC	CC	CC	CC	CC	CC	CC	Yes
1607	DSR034827192	Chr3:120679808	GG	GG	GG	GG	GG	GG	GG	GG	GG	GG	GG	GG	Yes
1608	S2J034831095	Chr3:120777386	CC	CC	CC	CC	CC	CC	CC	CC	CC	CC	CC	CC	Yes
1609	gUNC6098776	Chr3:121367244	GG	AA	GG	GG	GG	GG	GG	GG	GG	GG	GG	GG	Yes
1610	UNC6102149	Chr3:121553544	GG	GG	GG	GG	GG	GG	GG	GG	GG	GG	GG	GG	Yes
1611	gUNC6106313	Chr3:121826501	GG	TT	GG	GG	GG	GG	GG	GG	GG	GG	GG	GG	Yes
1612	UNC030194728	Chr3:121828392	TT	TT	TT	TT	TT	TT	TT	TT	TT	TT	TT	TT	Yes
1613	gUNC6114888	Chr3:122412166	GG	GG	GG	GG	GG	GG	GG	GG	GG	GG	GG	GG	Yes
1614	B10030122861	Chr3:122861895	CC	CC	CC	CC	CC	CC	CC	CC	CC	CC	CC	CC	Yes
1615	S2C034919645	Chr3:122991146	TT	TT	TT	TT	TT	TT	TT	TT	TT	TT	TT	TT	Yes
1616	S3C034928154	Chr3:123203856	CC	CC	CC	CC	CC	CC	CC	CC	CC	CC	CC	CC	Yes
1617	S3C034928156	Chr3:123203918	CC	CC	CC	CC	CC	CC	CC	CC	CC	CC	CC	CC	Yes
1618	mUNC6132276	Chr3:123520014	TT	TT	TT	TT	TT	TT	TT	TT	TT	TT	TT	TT	Yes
1619	SBC034941050	Chr3:123526257	AA	AA	AA	AA	AA	AA	AA	AA	AA	AA	AA	AA	Yes
1620	SAH034955442	Chr3:123886059	AA	AA	AA	AA	AA	AA	AA	AA	AA	AA	AA	AA	Yes
1621	D6T034963027	Chr3:124075675	GG	GG	GG	GG	GG	GG	GG	GG	GG	GG	GG	GG	Yes
1622	mUNC6143652	Chr3:124173528	AA	CC	AA	AA	AA	AA	AA	AA	AA	AA	AA	AA	Yes
1623	SAJ034982318	Chr3:124557953	CC	CC	CC	CC	CC	CC	CC	CC	CC	CC	CC	CC	Yes
1624	SAC034985723	Chr3:124643085	CC	TT	CC	CC	CC	CC	CC	CC	CC	CC	CC	CC	Yes
1625	gUNC6167562	Chr3:125598333	TT	GG	TT	TT	TT	TT	TT	TT	TT	TT	TT	TT	Yes
1626	gJAX00536840	Chr3:126305153	AA	AA	AA	AA	AA	AA	AA	AA	AA	AA	AA	AA	Yes
1627	SBB035061110	Chr3:126527767	GG	GG	GG	GG	GG	GG	GG	GG	GG	GG	GG	GG	Yes
1628	gUNC6185684	Chr3:126773625	CC	TT	CC	CC	CC	CC	CC	CC	CC	CC	CC	CC	Yes
1629	S3N035096150	Chr3:127403753	GG	AA	GG	GG	GG	GG	GG	GG	GG	GG	GG	GG	Yes
1630	SBT035101462	Chr3:127536560	TT	CC	TT	TT	TT	TT	TT	TT	TT	TT	TT	TT	Yes
1631	SBC035107913	Chr3:127697829	AA	GG	AA	AA	AA	AA	AA	AA	AA	AA	AA	AA	Yes
1632	UNC6208306	Chr3:128154139	CC	CC	CC	CC	CC	CC	CC	CC	CC	CC	CC	CC	Yes
1633	UNC6209486	Chr3:128224356	CC	TT	CC	CC	CC	CC	CC	CC	CC	CC	CC	CC	Yes
1634	B10030128455	Chr3:128455707	CC	CC	CC	CC	CC	CC	CC	CC	CC	CC	CC	CC	Yes
1635	gUNC6215314	Chr3:128630527	AA	GG	AA	AA	AA	AA	AA	AA	AA	AA	AA	AA	Yes
1636	JAX00537340	Chr3:128988164	GG	GG	GG	GG	GG	GG	GG	GG	GG	GG	GG	GG	Yes
1637	UNC6219668	Chr3:129002031	TT	TT	TT	TT	TT	TT	TT	TT	TT	TT	TT	TT	Yes
1638	UNC6220293	Chr3:129064647	AA	AA	AA	AA	AA	AA	AA	AA	AA	AA	AA	AA	Yes
1639	S3J035163568	Chr3:129089213	GG	GG	GG	GG	GG	GG	GG	GG	GG	GG	GG	GG	Yes
1640	UNC6221860	Chr3:129172395	AA	AA	AA	AA	AA	AA	AA	AA	AA	AA	AA	AA	Yes
1641	UNC6221985	Chr3:129181940	AA	AA	AA	AA	AA	AA	AA	AA	AA	AA	AA	AA	Yes
1642	JAX00537378	Chr3:129182102	AA	AA	AA	AA	AA	AA	AA	AA	AA	AA	AA	AA	Yes
1643	UNC6222319	Chr3:129224825	AA	AA	AA	AA	AA	AA	AA	AA	AA	AA	AA	AA	Yes
1644	UNC6222615	Chr3:129248074	TT	TT	TT	TT	TT	TT	TT	TT	TT	TT	TT	TT	Yes
1645	DP3035171648	Chr3:129291201	CC	CC	CC	CC	CC	CC	CC	CC	CC	CC	CC	CC	Yes
1646	UNC6225534	Chr3:129422664	GG	TT	GG	GG	GG	GG	GG	GG	GG	GG	GG	GG	Yes
1647	UNC6226186	Chr3:129469583	AA	GG	AA	AA	AA	AA	AA	AA	AA	AA	AA	AA	Yes
1648	mUNC6229155	Chr3:129683801	AA	AA	AA	AA	AA	AA	AA	AA	AA	AA	AA	AA	Yes
1649	gUNC6247460	Chr3:130791329	TT	TT	TT	TT	TT	TT	TT	TT	TT	TT	TT	TT	Yes
1650	S6Y035232901	Chr3:130822542	GG	GG	GG	GG	GG	GG	GG	GG	GG	GG	GG	GG	Yes
1651	SSR035248118	Chr3:131202968	AA	GG	AA	AA	AA	AA	AA	AA	AA	AA	AA	AA	Yes
1652	SSR035263141	Chr3:131578543	GG	AA	GG	GG	GG	GG	GG	GG	GG	GG	GG	GG	Yes
1653	SBJ035272030	Chr3:131800760	CC	CC	CC	CC	CC	CC	CC	CC	CC	CC	CC	CC	Yes
1654	SSH035274752	Chr3:131868806	CC	TT	CC	CC	CC	CC	CC	CC	CC	CC	CC	CC	Yes
1655	SSH035274975	Chr3:131874390	GG	AA	GG	GG	GG	GG	GG	GG	GG	GG	GG	GG	Yes
1656	SSR035274986	Chr3:131874651	AA	GG	AA	AA	AA	AA	AA	AA	AA	AA	AA	AA	Yes
1657	SSH035276932	Chr3:131923303	GG	AA	GG	GG	GG	GG	GG	GG	GG	GG	GG	GG	Yes
1658	SSH035279587	Chr3:131989684	AA	GG	AA	AA	AA	AA	AA	AA	AA	AA	AA	AA	Yes
1659	gUNC6264274	Chr3:132020398	TT	CC	TT	TT	TT	TT	TT	TT	TT	TT	TT	TT	Yes
1660	SSR035281155	Chr3:132028895	TT	CC	TT	TT	TT	TT	TT	TT	TT	TT	TT	TT	Yes
1661	S6R035281336	Chr3:132033413	AA	GG	AA	AA	AA	AA	AA	AA	AA	AA	AA	AA	Yes
1662	SSH035282598	Chr3:132064966	GG	AA	GG	GG	GG	GG	GG	GG	GG	GG	GG	GG	Yes
1663	SSR035282789	Chr3:132069725	TT	CC	TT	TT	TT	TT	TT	TT	TT	TT	TT	TT	Yes
1664	SSR035282807	Chr3:132070177	GG	AA	GG	GG	GG	GG	GG	GG	GG	GG	GG	GG	Yes
1665	SSR035282975	Chr3:132074398	GG	AA	GG	GG	GG	GG	GG	GG	GG	GG	GG	GG	Yes
1666	SSR035282992	Chr3:132074806	TT	GG	TT	TT	TT	TT	TT	TT	TT	TT	TT	TT	Yes
1667	gUNC6265372	Chr3:132075087	AA	GG	AA	AA	AA	AA	AA	AA	AA	AA	AA	AA	Yes
1668	B10030132552	Chr3:132552449	TT	TT	TT	TT	TT	TT	TT	TT	TT	TT	TT	TT	Yes
1669	S2H035303926	Chr3:132598171	AA	AA	AA	AA	AA	AA	AA	AA	AA	AA	AA	AA	Yes
1670	gJAX00113359	Chr3:132779603	AA	GG	AA	AA	AA	AA	AA	AA	AA	AA	AA	AA	Yes
1671	S6J035325488	Chr3:133137206	GG	GG	GG	GG	GG	GG	GG	GG	GG	GG	GG	GG	Yes
1672	gJAX00113396	Chr3:133244175	CC	TT	CC	CC	CC	CC	CC	CC	CC	CC	CC	CC	Yes
1673	gJAX00113456	Chr3:134048247	TT	CC	TT	TT	TT	TT	TT	TT	TT	TT	TT	TT	Yes
1674	gUNC6309280	Chr3:135362548	TT	CC	TT	TT	TT	TT	TT	TT	TT	TT	TT	TT	Yes
1675	DFT035418031	Chr3:135450784	TT	TT	TT	TT	TT	TT	TT	TT	TT	TT	TT	TT	Yes
1676	gJAX00113606	Chr3:136023973	AA	AA	AA	AA	AA	AA	AA	AA	AA	AA	AA	AA	Yes
1677	SFJ035448584	Chr3:136214608	TT	GG	TT	TT	TT	TT	TT	TT	TT	TT	TT	TT	Yes
1678	mUNC6325899	Chr3:136483748	TT	TT	TT	TT	TT	TT	TT	TT	TT	TT	TT	TT	Yes
1679	gUNC6331986	Chr3:136924790	GG	GG	GG	GG	GG	GG	GG	GG	GG	GG	GG	GG	Yes
1680	SAC035546225	Chr3:138655630	CC	CC	CC	CC	CC	CC	CC	CC	CC	CC	CC	CC	Yes
1681	mUNC030244865	Chr3:139156147	TT	TT	TT	TT	TT	TT	TT	TT	TT	TT	TT	TT	Yes
1682	gJAX00113867	Chr3:139541413	TT	CC	TT	TT	TT	TT	TT	TT	TT	TT	TT	TT	Yes
1683	gJAX00539599	Chr3:140315565	TT	GG	TT	TT	TT	TT	TT	TT	TT	TT	TT	TT	Yes
1684	S3J035622158	Chr3:140553969	GG	GG	GG	GG	GG	GG	GG	GG	GG	GG	GG	GG	Yes
1685	mUNC6391970	Chr3:140848129	CC	TT	CC	CC	CC	CC	CC	CC	CC	CC	CC	CC	Yes
1686	mUNC030642512	Chr3:141524466	CC	CC	CC	CC	CC	CC	CC	CC	CC	CC	CC	CC	Yes
1687	SBH035662548	Chr3:141563723	TT	TT	TT	TT	TT	TT	TT	TT	TT	TT	TT	TT	Yes
1688	S2H035666793	Chr3:141669832	CC	TT	CC	CC	CC	CC	CC	CC	CC	CC	CC	CC	Yes
1689	gUNC6409039	Chr3:141897899	TT	CC	TT	TT	TT	TT	TT	TT	TT	TT	TT	TT	Yes
1690	D3C035688732	Chr3:142218308	GG	GG	GG	GG	GG	GG	GG	GG	GG	GG	GG	GG	Yes
1691	D1H035703953	Chr3:142598841	AA	CC	AA	AA	AA	AA	AA	AA	AA	AA	AA	AA	Yes
1692	gUNC6421327	Chr3:142639030	GG	AA	GG	GG	GG	GG	GG	GG	GG	GG	GG	GG	Yes
1693	S2H035708819	Chr3:142720499	GG	AA	GG	GG	GG	GG	GG	GG	GG	GG	GG	GG	Yes
1694	gJAX00540289	Chr3:142930821	CC	CC	CC	CC	CC	CC	CC	CC	CC	CC	CC	CC	Yes
1695	gUNCHS010297	Chr3:143466942	GG	GG	GG	GG	GG	GG	GG	GG	GG	GG	GG	GG	Yes
1696	B10030143733	Chr3:143733602	CC	CC	CC	CC	CC	CC	CC	CC	CC	CC	CC	CC	Yes
1697	S2R035762717	Chr3:144067947	CC	CC	CC	CC	CC	CC	CC	CC	CC	CC	CC	CC	Yes
1698	gUNC6444169	Chr3:144317639	CC	CC	CC	CC	CC	CC	CC	CC	CC	CC	CC	CC	Yes
1699	UNC6445132	Chr3:144394667	CC	CC	CC	CC	CC	CC	CC	CC	CC	CC	CC	CC	Yes
1700	SAC035807438	Chr3:145185961	GG	GG	GG	GG	GG	GG	GG	GG	GG	GG	GG	GG	Yes
1701	mJAX00114333	Chr3:145767747	CC	TT	CC	CC	CC	CC	CC	CC	CC	CC	CC	CC	Yes
1702	S6J035852681	Chr3:146317041	CC	CC	CC	CC	CC	CC	CC	CC	CC	CC	CC	CC	Yes
1703	gUNC6475139	Chr3:146374133	TT	CC	TT	TT	TT	TT	TT	TT	TT	TT	TT	TT	Yes
1704	D3R035858218	Chr3:146455459	AA	AA	AA	AA	AA	AA	AA	AA	AA	AA	AA	AA	Yes
1705	gUNC6478289	Chr3:146595691	TT	CC	TT	TT	TT	TT	TT	TT	TT	TT	TT	TT	Yes
1706	S6J035866443	Chr3:146661093	CC	CC	CC	CC	CC	CC	CC	CC	CC	CC	CC	CC	Yes
1707	DBC035876089	Chr3:146902238	CC	CC	CC	CC	CC	CC	CC	CC	CC	CC	CC	CC	Yes
1708	SBJ035881520	Chr3:147038007	CC	CC	CC	CC	CC	CC	CC	CC	CC	CC	CC	CC	Yes
1709	DAH035896673	Chr3:147416832	GG	GG	GG	GG	GG	GG	GG	GG	GG	GG	GG	GG	Yes
1710	DX1024392526	Chr3:147497725	CC	CC	CC	CC	CC	CC	CC	CC	CC	CC	CC	CC	Yes
1711	gUNC6491714	Chr3:147514132	CC	CC	CC	CC	CC	CC	CC	CC	CC	CC	CC	CC	Yes
1712	S1L035907433	Chr3:147685827	CC	CC	CC	CC	CC	CC	CC	CC	CC	CC	CC	CC	Yes
1713	SFR035956234	Chr3:148905873	CC	CC	CC	CC	CC	CC	CC	CC	CC	CC	CC	CC	Yes
1714	DP2035965862	Chr3:149146566	GG	GG	GG	GG	GG	GG	GG	GG	GG	GG	GG	GG	Yes
1715	B10030149219	Chr3:149219554	AA	AA	AA	AA	AA	AA	AA	AA	AA	AA	AA	AA	Yes
1716	gJAX00541929	Chr3:149300601	CC	CC	CC	CC	CC	CC	CC	CC	CC	CC	CC	CC	Yes
1717	SS1035990791	Chr3:149769775	GG	GG	GG	GG	GG	GG	GG	GG	GG	GG	GG	GG	Yes
1718	S3J035996026	Chr3:149900662	GG	GG	GG	GG	GG	GG	GG	GG	GG	GG	GG	GG	Yes
1719	gUNC6530830	Chr3:150599308	GG	AA	GG	GG	GG	GG	GG	GG	GG	GG	GG	GG	Yes
1720	gUNC6535995	Chr3:150989770	AA	GG	AA	AA	AA	AA	AA	AA	AA	AA	AA	AA	Yes
1721	S1J036052447	Chr3:151311198	CC	CC	CC	CC	CC	CC	CC	CC	CC	CC	CC	CC	Yes
1722	gUNC6544103	Chr3:151618848	TT	CC	TT	TT	TT	TT	TT	TT	TT	TT	TT	TT	Yes
1723	SBR036070918	Chr3:151772965	CC	TT	CC	CC	CC	CC	CC	CC	CC	CC	CC	CC	Yes
1724	S2T036072121	Chr3:151803047	AA	AA	AA	AA	AA	AA	AA	AA	AA	AA	AA	AA	Yes
1725	mUNC6547782	Chr3:151947892	CC	TT	CC	CC	CC	CC	CC	CC	CC	CC	CC	CC	Yes
1726	SSH036086655	Chr3:152166395	AA	GG	AA	AA	AA	AA	AA	AA	AA	AA	AA	AA	Yes
1727	S2C036094718	Chr3:152367951	AA	AA	AA	AA	AA	AA	AA	AA	AA	AA	AA	AA	Yes
1728	UNC030289277	Chr3:152903035	GG	TT	GG	GG	GG	GG	GG	GG	GG	GG	GG	GG	Yes
1729	S3N036121009	Chr3:153025231	GG	GG	GG	GG	GG	GG	GG	GG	GG	GG	GG	GG	Yes
1730	SFH036129403	Chr3:153235086	GG	GG	GG	GG	GG	GG	GG	GG	GG	GG	GG	GG	Yes
1731	B10030153239	Chr3:153239443	CC	CC	CC	CC	CC	CC	CC	CC	CC	CC	CC	CC	Yes
1732	gUNC6570745	Chr3:153538572	TT	CC	TT	TT	TT	TT	TT	TT	TT	TT	TT	TT	Yes
1733	gUNC6581568	Chr3:154127358	TT	TT	TT	TT	TT	TT	TT	TT	TT	TT	TT	TT	Yes
1734	gUNCHS010452	Chr3:154712527	GG	GG	GG	GG	GG	GG	GG	GG	GG	GG	GG	GG	Yes
1735	gUNC6590890	Chr3:154901166	GG	GG	GG	GG	GG	GG	GG	GG	GG	GG	GG	GG	Yes
1736	SBJ036198213	Chr3:154955329	GG	GG	GG	GG	GG	GG	GG	GG	GG	GG	GG	GG	Yes
1737	SBT036251110	Chr3:156277758	GG	GG	GG	GG	GG	GG	GG	GG	GG	GG	GG	GG	Yes
1738	mUNC6606962	Chr3:156387825	CC	CC	CC	CC	CC	CC	CC	CC	CC	CC	CC	CC	Yes
1739	B10030156955	Chr3:156955501	GG	GG	GG	GG	GG	GG	GG	GG	GG	GG	GG	GG	Yes
1740	gUNC6614241	Chr3:157023315	GG	GG	GG	GG	GG	GG	GG	GG	GG	GG	GG	GG	Yes
1741	S6J036281282	Chr3:157032059	CC	CC	CC	CC	CC	CC	CC	CC	CC	CC	CC	CC	Yes
1742	gUNC6624174	Chr3:158052844	TT	CC	TT	TT	TT	TT	TT	TT	TT	TT	TT	TT	Yes
1743	S1L036338976	Chr3:158474408	GG	GG	GG	GG	GG	GG	GG	GG	GG	GG	GG	GG	Yes
1744	SBH036343661	Chr3:158591547	CC	CC	CC	CC	CC	CC	CC	CC	CC	CC	CC	CC	Yes
1745	gUNC6631755	Chr3:159133528	TT	CC	TT	TT	TT	TT	TT	TT	TT	TT	TT	TT	Yes
1746	SS1036384566	Chr3:159614157	CC	CC	CC	CC	CC	CC	CC	CC	CC	CC	CC	CC	Yes
1747	gUNC6649201	Chr4:4756222	AA	AA	AA	AA	AA	AA	AA	AA	AA	AA	AA	AA	Yes
1748	SFR040193574	Chr4:4839367	GG	GG	GG	GG	GG	GG	GG	GG	GG	GG	GG	GG	Yes
1749	mJAX00115551	Chr4:5435867	GG	GG	GG	GG	GG	GG	GG	GG	GG	GG	GG	GG	Yes
1750	S1J040247595	Chr4:6189886	AA	AA	AA	AA	AA	AA	AA	AA	AA	AA	AA	AA	Yes
1751	mUNC040002854	Chr4:6376626	GG	GG	GG	GG	GG	GG	GG	GG	GG	GG	GG	GG	Yes
1752	SBH040266617	Chr4:6665430	CC	CC	CC	CC	CC	CC	CC	CC	CC	CC	CC	CC	Yes
1753	SBH040272535	Chr4:6813399	CC	CC	CC	CC	CC	CC	CC	CC	CC	CC	CC	CC	Yes
1754	SAJ040285863	Chr4:7146585	CC	CC	CC	CC	CC	CC	CC	CC	CC	CC	CC	CC	Yes
1755	gUNC6678659	Chr4:7209932	AA	AA	AA	AA	AA	AA	AA	AA	AA	AA	AA	AA	Yes
1756	gUNC6687508	Chr4:7969886	GG	GG	GG	GG	GG	GG	GG	GG	GG	GG	GG	GG	Yes
1757	gUNC6709591	Chr4:9418983	AA	AA	AA	AA	AA	AA	AA	AA	AA	AA	AA	AA	Yes
1758	DP3040377457	Chr4:9436430	CC	CC	CC	CC	CC	CC	CC	CC	CC	CC	CC	CC	Yes
1759	gUNC6714828	Chr4:9736147	GG	GG	GG	GG	GG	GG	GG	GG	GG	GG	GG	GG	Yes
1760	S1J040408463	Chr4:10211593	CC	CC	CC	CC	CC	CC	CC	CC	CC	CC	CC	CC	Yes
1761	B10040010460	Chr4:10460647	GG	GG	GG	GG	GG	GG	GG	GG	GG	GG	GG	GG	Yes
1762	gUNC6724691	Chr4:10595562	CC	CC	CC	CC	CC	CC	CC	CC	CC	CC	CC	CC	Yes
1763	mJAX00115984	Chr4:11221235	AA	AA	AA	AA	AA	AA	AA	AA	AA	AA	AA	AA	Yes
1764	S3J040450362	Chr4:11259058	CC	CC	CC	CC	CC	CC	CC	CC	CC	CC	CC	CC	Yes
1765	gJAX00545177	Chr4:11352296	CC	CC	CC	CC	CC	CC	CC	CC	CC	CC	CC	CC	Yes
1766	gUNC6736815	Chr4:11472100	CC	AA	CC	CC	CC	CC	CC	CC	CC	CC	CC	CC	Yes
1767	gUNC6760525	Chr4:13421708	GG	AA	GG	GG	GG	GG	GG	GG	GG	GG	GG	GG	Yes
1768	SBC040552369	Chr4:13809236	AA	GG	AA	AA	AA	AA	AA	AA	AA	AA	AA	AA	Yes
1769	S2J040562890	Chr4:14072250	GG	GG	GG	GG	GG	GG	GG	GG	GG	GG	GG	GG	Yes
1770	gUNC6772759	Chr4:14333819	TT	CC	TT	TT	TT	TT	TT	TT	TT	TT	TT	TT	Yes
1771	mUNC040484828	Chr4:14821683	CC	TT	CC	CC	CC	CC	CC	CC	CC	CC	CC	CC	Yes
1772	D2H040598604	Chr4:14965114	TT	TT	TT	TT	TT	TT	TT	TT	TT	TT	TT	TT	Yes
1773	mJAX00545910	Chr4:15635309	GG	GG	GG	GG	GG	GG	GG	GG	GG	GG	GG	GG	Yes
1774	SBT040628592	Chr4:15714824	CC	TT	CC	CC	CC	CC	CC	CC	CC	CC	CC	CC	Yes
1775	SFJ040637736	Chr4:15943406	TT	CC	TT	TT	TT	TT	TT	TT	TT	TT	TT	TT	Yes
1776	ST2040654006	Chr4:16350168	CC	CC	CC	CC	CC	CC	CC	CC	CC	CC	CC	CC	Yes
1777	SBB040656604	Chr4:16415105	GG	GG	GG	GG	GG	GG	GG	GG	GG	GG	GG	GG	Yes
1778	gUNC6802962	Chr4:16568242	CC	TT	CC	CC	CC	CC	CC	CC	CC	CC	CC	CC	Yes
1779	SBR040689107	Chr4:17227677	CC	CC	CC	CC	CC	CC	CC	CC	CC	CC	CC	CC	Yes
1780	gUNC6820715	Chr4:17974811	TT	CC	TT	TT	TT	TT	TT	TT	TT	TT	TT	TT	Yes
1781	gUNC6822655	Chr4:18137946	GG	GG	GG	GG	GG	GG	GG	GG	GG	GG	GG	GG	Yes
1782	ST2040764383	Chr4:19109590	CC	CC	CC	CC	CC	CC	CC	CC	CC	CC	CC	CC	Yes
1783	gUNC6835865	Chr4:19165893	CC	CC	CC	CC	CC	CC	CC	CC	CC	CC	CC	CC	Yes
1784	S3J040779955	Chr4:19498875	CC	CC	CC	CC	CC	CC	CC	CC	CC	CC	CC	CC	Yes
1785	SBJ040790064	Chr4:19751612	TT	TT	TT	TT	TT	TT	TT	TT	TT	TT	TT	TT	Yes
1786	gUNC6851205	Chr4:20304945	CC	CC	CC	CC	CC	CC	CC	CC	CC	CC	CC	CC	Yes
1787	B10040020523	Chr4:20523561	CC	CC	CC	CC	CC	CC	CC	CC	CC	CC	CC	CC	Yes
1788	gUNC6860017	Chr4:20893255	CC	CC	CC	CC	CC	CC	CC	CC	CC	CC	CC	CC	Yes
1789	SBJ040845610	Chr4:21140267	GG	GG	GG	GG	GG	GG	GG	GG	GG	GG	GG	GG	Yes
1790	S3J040875278	Chr4:21881969	CC	CC	CC	CC	CC	CC	CC	CC	CC	CC	CC	CC	Yes
1791	mUNC6878513	Chr4:22379371	GG	GG	GG	GG	GG	GG	GG	GG	GG	GG	GG	GG	Yes
1792	S2T040924117	Chr4:23102946	CC	CC	CC	CC	CC	CC	CC	CC	CC	CC	CC	CC	Yes
1793	S2C040931051	Chr4:23276284	TT	TT	TT	TT	TT	TT	TT	TT	TT	TT	TT	TT	Yes
1794	mUNC040389759	Chr4:23286698	CC	CC	CC	CC	CC	CC	CC	CC	CC	CC	CC	CC	Yes
1795	SS1040949953	Chr4:23748843	TT	TT	TT	TT	TT	TT	TT	TT	TT	TT	TT	TT	Yes
1796	S3J040951257	Chr4:23781439	GG	GG	GG	GG	GG	GG	GG	GG	GG	GG	GG	GG	Yes
1797	gUNC6898873	Chr4:24123675	AA	AA	AA	AA	AA	AA	AA	AA	AA	AA	AA	AA	Yes
1798	gUNC6905295	Chr4:24639993	CC	CC	CC	CC	CC	CC	CC	CC	CC	CC	CC	CC	Yes
1799	S2H041022378	Chr4:25559451	GG	GG	GG	GG	GG	GG	GG	GG	GG	GG	GG	GG	Yes
1800	mUNC040032262	Chr4:26604334	GG	GG	GG	GG	GG	GG	GG	GG	GG	GG	GG	GG	Yes
1801	S1J041071145	Chr4:26778646	CC	CC	CC	CC	CC	CC	CC	CC	CC	CC	CC	CC	Yes
1802	B10040027520	Chr4:27520894	AA	AA	AA	AA	AA	AA	AA	AA	AA	AA	AA	AA	Yes
1803	B10040027805	Chr4:27805760	CC	CC	CC	CC	CC	CC	CC	CC	CC	CC	CC	CC	Yes
1804	gUNC6974225	Chr4:29274068	AA	AA	AA	AA	AA	AA	AA	AA	AA	AA	AA	AA	Yes
1805	gUNC6976496	Chr4:29418971	TT	TT	TT	TT	TT	TT	TT	TT	TT	TT	TT	TT	Yes
1806	DX1025227525	Chr4:29472927	CC	CC	CC	CC	CC	CC	CC	CC	CC	CC	CC	CC	Yes
1807	D3N041204705	Chr4:30117627	TT	TT	TT	TT	TT	TT	TT	TT	TT	TT	TT	TT	Yes
1808	UNC040036735	Chr4:30292924	GG	GG	GG	GG	GG	GG	GG	GG	GG	GG	GG	GG	Yes
1809	B10040030299	Chr4:30299883	TT	TT	TT	TT	TT	TT	TT	TT	TT	TT	TT	TT	Yes
1810	gUNC6997896	Chr4:31008705	AA	AA	AA	AA	AA	AA	AA	AA	AA	AA	AA	AA	Yes
1811	gUNC7004185	Chr4:31577446	CC	CC	CC	CC	CC	CC	CC	CC	CC	CC	CC	CC	Yes
1812	DS4041287976	Chr4:32199405	GG	GG	GG	GG	GG	GG	GG	GG	GG	GG	GG	GG	Yes
1813	gUNC7014151	Chr4:32311061	GG	TT	GG	GG	GG	GG	GG	GG	GG	GG	GG	GG	Yes
1814	SSR041292501	Chr4:32312530	CC	CC	CC	CC	CC	CC	CC	CC	CC	CC	CC	CC	Yes
1815	gUNC7022910	Chr4:32958598	TT	CC	TT	TT	TT	TT	TT	TT	TT	TT	TT	TT	Yes
1816	SFT041323072	Chr4:33076810	GG	AA	GG	GG	GG	GG	GG	GG	GG	GG	GG	GG	Yes
1817	DS6041351645	Chr4:33791148	TT	GG	TT	TT	TT	TT	TT	TT	TT	TT	TT	TT	Yes
1818	gUNC7035643	Chr4:33977539	TT	GG	TT	TT	TT	TT	TT	TT	TT	TT	TT	TT	Yes
1819	SS1041365201	Chr4:34130046	CC	CC	CC	CC	CC	CC	CC	CC	CC	CC	CC	CC	Yes
1820	S1H041370714	Chr4:34267856	TT	TT	TT	TT	TT	TT	TT	TT	TT	TT	TT	TT	Yes
1821	D1H041400574	Chr4:35014359	CC	CC	CC	CC	CC	CC	CC	CC	CC	CC	CC	CC	Yes
1822	S6R041402189	Chr4:35054735	TT	CC	TT	TT	TT	TT	TT	TT	TT	TT	TT	TT	Yes
1823	gUNC7050195	Chr4:35308944	CC	TT	CC	CC	CC	CC	CC	CC	CC	CC	CC	CC	Yes
1824	S1J041419825	Chr4:35495629	CC	CC	CC	CC	CC	CC	CC	CC	CC	CC	CC	CC	Yes
1825	ST2041432706	Chr4:35817670	CC	TT	CC	CC	CC	CC	CC	CC	CC	CC	CC	CC	Yes
1826	DAH041452115	Chr4:36302877	CC	CC	CC	CC	CC	CC	CC	CC	CC	CC	CC	CC	Yes
1827	S1J041453990	Chr4:36349756	GG	GG	GG	GG	GG	GG	GG	GG	GG	GG	GG	GG	Yes
1828	gJAX00117877	Chr4:36915566	GG	AA	GG	GG	GG	GG	GG	GG	GG	GG	GG	GG	Yes
1829	ST2041501693	Chr4:37542348	GG	AA	GG	GG	GG	GG	GG	GG	GG	GG	GG	GG	Yes
1830	gUNC7075573	Chr4:37730915	GG	AA	GG	GG	GG	GG	GG	GG	GG	GG	GG	GG	Yes
1831	S1H041530401	Chr4:38260047	CC	TT	CC	CC	CC	CC	CC	CC	CC	CC	CC	CC	Yes
1832	SBR041537028	Chr4:38425714	GG	AA	GG	GG	GG	GG	GG	GG	GG	GG	GG	GG	Yes
1833	UNC040051095	Chr4:38664065	GG	AA	GG	GG	GG	GG	GG	GG	GG	GG	GG	GG	Yes
1834	gJAX00118056	Chr4:39331074	TT	CC	TT	TT	TT	TT	TT	TT	TT	TT	TT	TT	Yes
1835	gUNCHS011039	Chr4:39734909	CC	TT	CC	CC	CC	CC	CC	CC	CC	CC	CC	CC	Yes
1836	SAJ041625905	Chr4:40647631	GG	GG	GG	GG	GG	GG	GG	GG	GG	GG	GG	GG	Yes
1837	gUNC7120584	Chr4:41328509	AA	AA	AA	AA	AA	AA	AA	AA	AA	AA	AA	AA	Yes
1838	SS6041718475	Chr4:42961884	AA	CC	AA	AA	AA	AA	AA	AA	AA	AA	AA	AA	Yes
1839	SS6041721359	Chr4:43033998	AA	GG	AA	AA	AA	AA	AA	AA	AA	AA	AA	AA	Yes
1840	gUNC7129204	Chr4:43148936	AA	GG	AA	AA	AA	AA	AA	AA	AA	AA	AA	AA	Yes
1841	S2J041742214	Chr4:43555353	CC	CC	CC	CC	CC	CC	CC	CC	CC	CC	CC	CC	Yes
1842	S2R041743922	Chr4:43598063	CC	CC	CC	CC	CC	CC	CC	CC	CC	CC	CC	CC	Yes
1843	gUNC7138134	Chr4:43710776	GG	GG	GG	GG	GG	GG	GG	GG	GG	GG	GG	GG	Yes
1844	SAJ041754242	Chr4:43856071	TT	TT	TT	TT	TT	TT	TT	TT	TT	TT	TT	TT	Yes
1845	SS6041757108	Chr4:43927723	TT	CC	TT	TT	TT	TT	TT	TT	TT	TT	TT	TT	Yes
1846	SS6041768866	Chr4:44221653	GG	AA	GG	GG	GG	GG	GG	GG	GG	GG	GG	GG	Yes
1847	B10040044961	Chr4:44961659	CC	CC	CC	CC	CC	CC	CC	CC	CC	CC	CC	CC	Yes
1848	S3C041802742	Chr4:45068574	CC	CC	CC	CC	CC	CC	CC	CC	CC	CC	CC	CC	Yes
1849	gUNC7162427	Chr4:45419014	GG	AA	GG	GG	GG	GG	GG	GG	GG	GG	GG	GG	Yes
1850	S3J041830729	Chr4:45768243	CC	CC	CC	CC	CC	CC	CC	CC	CC	CC	CC	CC	Yes
1851	mUNC7170328	Chr4:45950762	TT	TT	TT	TT	TT	TT	TT	TT	TT	TT	TT	TT	Yes
1852	DBT041838944	Chr4:45973624	GG	GG	GG	GG	GG	GG	GG	GG	GG	GG	GG	GG	Yes
1853	gUNCHS011178	Chr4:46546799	AA	AA	AA	AA	AA	AA	AA	AA	AA	AA	AA	AA	Yes
1854	SBC041880461	Chr4:47011532	CC	CC	CC	CC	CC	CC	CC	CC	CC	CC	CC	CC	Yes
1855	gUNC7186049	Chr4:47078638	TT	TT	TT	TT	TT	TT	TT	TT	TT	TT	TT	TT	Yes
1856	gUNC7200671	Chr4:48276544	AA	CC	AA	AA	AA	AA	AA	AA	AA	AA	AA	AA	Yes
1857	S2T041936680	Chr4:48417002	AA	AA	AA	AA	AA	AA	AA	AA	AA	AA	AA	AA	Yes
1858	S3T041938712	Chr4:48467822	AA	AA	AA	AA	AA	AA	AA	AA	AA	AA	AA	AA	Yes
1859	gUNC7205485	Chr4:48716499	GG	AA	GG	GG	GG	GG	GG	GG	GG	GG	GG	GG	Yes
1860	S6H041956808	Chr4:48920213	CC	CC	CC	CC	CC	CC	CC	CC	CC	CC	CC	CC	Yes
1861	S3T041961401	Chr4:49035041	CC	CC	CC	CC	CC	CC	CC	CC	CC	CC	CC	CC	Yes
1862	mUNC041084362	Chr4:49679723	GG	GG	GG	GG	GG	GG	GG	GG	GG	GG	GG	GG	Yes
1863	SBH041992002	Chr4:49800069	GG	GG	GG	GG	GG	GG	GG	GG	GG	GG	GG	GG	Yes
1864	gUNC7219031	Chr4:49871636	CC	CC	CC	CC	CC	CC	CC	CC	CC	CC	CC	CC	Yes
1865	SS1042030588	Chr4:50764722	GG	GG	GG	GG	GG	GG	GG	GG	GG	GG	GG	GG	Yes
1866	mJAX00118885	Chr4:51297590	AA	GG	AA	AA	AA	AA	AA	AA	AA	AA	AA	AA	Yes
1867	DBR042094919	Chr4:52372992	AA	AA	AA	AA	AA	AA	AA	AA	AA	AA	AA	AA	Yes
1868	SFJ042097591	Chr4:52439777	TT	GG	TT	TT	TT	TT	TT	TT	TT	TT	TT	TT	Yes
1869	gJAX00550942q	Chr4:52567125	CC	CC	CC	CC	CC	CC	CC	CC	CC	CC	CC	CC	Yes
1870	S3C042109508	Chr4:52737705	TT	TT	TT	TT	TT	TT	TT	TT	TT	TT	TT	TT	Yes
1871	B10040052911	Chr4:52911466	GG	GG	GG	GG	GG	GG	GG	GG	GG	GG	GG	GG	Yes
1872	gUNC7260027	Chr4:53142706	CC	CC	CC	CC	CC	CC	CC	CC	CC	CC	CC	CC	Yes
1873	gUNC7264118	Chr4:53436837	TT	TT	TT	TT	TT	TT	TT	TT	TT	TT	TT	TT	Yes
1874	DFT042138862	Chr4:53471560	AA	AA	AA	AA	AA	AA	AA	AA	AA	AA	AA	AA	Yes
1875	S6J042147777	Chr4:53694441	GG	GG	GG	GG	GG	GG	GG	GG	GG	GG	GG	GG	Yes
1876	S6J042168044	Chr4:54201111	CC	CC	CC	CC	CC	CC	CC	CC	CC	CC	CC	CC	Yes
1877	S6Y042191713	Chr4:54792829	TT	CC	TT	TT	TT	TT	TT	TT	TT	TT	TT	TT	Yes
1878	gUNC7283374	Chr4:54970808	AA	AA	AA	AA	AA	AA	AA	AA	AA	AA	AA	AA	Yes
1879	gUNC7288237	Chr4:55339735	GG	AA	GG	GG	GG	GG	GG	GG	GG	GG	GG	GG	Yes
1880	SFC042218138	Chr4:55453472	TT	TT	TT	TT	TT	TT	TT	TT	TT	TT	TT	TT	Yes
1881	S6H042221862	Chr4:55546553	AA	AA	AA	AA	AA	AA	AA	AA	AA	AA	AA	AA	Yes
1882	B10040055869	Chr4:55869607	GG	GG	GG	GG	GG	GG	GG	GG	GG	GG	GG	GG	Yes
1883	gUNC7300184	Chr4:56199815	TT	CC	TT	TT	TT	TT	TT	TT	TT	TT	TT	TT	Yes
1884	S1L042256501	Chr4:56412532	GG	GG	GG	GG	GG	GG	GG	GG	GG	GG	GG	GG	Yes
1885	gUNC7308283	Chr4:56847919	CC	TT	CC	CC	CC	CC	CC	CC	CC	CC	CC	CC	Yes
1886	gJAX00551855	Chr4:57235215	TT	GG	TT	TT	TT	TT	TT	TT	TT	TT	TT	TT	Yes
1887	gUNC7322324	Chr4:57756547	AA	CC	AA	AA	AA	AA	AA	AA	AA	AA	AA	AA	Yes
1888	gJAX00552186	Chr4:58831312	CC	AA	CC	CC	CC	CC	CC	CC	CC	CC	CC	CC	Yes
1889	SFR042356320	Chr4:58908014	CC	CC	CC	CC	CC	CC	CC	CC	CC	CC	CC	CC	Yes
1890	SBR042358271	Chr4:58956799	GG	GG	GG	GG	GG	GG	GG	GG	GG	GG	GG	GG	Yes
1891	gUNCHS011435	Chr4:59448999	TT	TT	TT	TT	TT	TT	TT	TT	TT	TT	TT	TT	Yes
1892	gUNC7358610	Chr4:62608978	CC	AA	CC	CC	CC	CC	CC	CC	CC	CC	CC	CC	Yes
1893	S6N042511870	Chr4:62796753	GG	GG	GG	GG	GG	GG	GG	GG	GG	GG	GG	GG	Yes
1894	SAJ042514538	Chr4:62863459	CC	CC	CC	CC	CC	CC	CC	CC	CC	CC	CC	CC	Yes
1895	S6Y042530203	Chr4:63255088	GG	GG	GG	GG	GG	GG	GG	GG	GG	GG	GG	GG	Yes
1896	S6T042531356	Chr4:63283914	GG	GG	GG	GG	GG	GG	GG	GG	GG	GG	GG	GG	Yes
1897	S3C042531961	Chr4:63299041	AA	AA	AA	AA	AA	AA	AA	AA	AA	AA	AA	AA	Yes
1898	gUNC7370285	Chr4:63426153	GG	GG	GG	GG	GG	GG	GG	GG	GG	GG	GG	GG	Yes
1899	S1H042538779	Chr4:63469484	AA	AA	AA	AA	AA	AA	AA	AA	AA	AA	AA	AA	Yes
1900	mJAX00552844	Chr4:64063988	TT	TT	TT	TT	TT	TT	TT	TT	TT	TT	TT	TT	Yes
1901	gUNC7383428	Chr4:64397310	AA	GG	AA	AA	AA	AA	AA	AA	AA	AA	AA	AA	Yes
1902	B10040064487	Chr4:64487244	AA	AA	AA	AA	AA	AA	AA	AA	AA	AA	AA	AA	Yes
1903	mUNC7391813	Chr4:65127367	CC	AA	CC	CC	CC	CC	CC	CC	CC	CC	CC	CC	Yes
1904	S1J042632480	Chr4:65812018	CC	CC	CC	CC	CC	CC	CC	CC	CC	CC	CC	CC	Yes
1905	SFJ042645144	Chr4:66128623	GG	AA	GG	GG	GG	GG	GG	GG	GG	GG	GG	GG	Yes
1906	mUNC040514618	Chr4:66236102	CC	CC	CC	CC	CC	CC	CC	CC	CC	CC	CC	CC	Yes
1907	SS1042652705	Chr4:66317644	TT	TT	TT	TT	TT	TT	TT	TT	TT	TT	TT	TT	Yes
1908	S6J042655196	Chr4:66379904	GG	GG	GG	GG	GG	GG	GG	GG	GG	GG	GG	GG	Yes
1909	SBC042661161	Chr4:66529045	CC	CC	CC	CC	CC	CC	CC	CC	CC	CC	CC	CC	Yes
1910	S3J042673644	Chr4:66841106	CC	CC	CC	CC	CC	CC	CC	CC	CC	CC	CC	CC	Yes
1911	UNC040089799	Chr4:67098252	GG	TT	GG	GG	GG	GG	GG	GG	GG	GG	GG	GG	Yes
1912	gUNCHS011562	Chr4:67317398	CC	TT	CC	CC	CC	CC	CC	CC	CC	CC	CC	CC	Yes
1913	gJAX00120036	Chr4:68016529	AA	GG	AA	AA	AA	AA	AA	AA	AA	AA	AA	AA	Yes
1914	mUNC040401940	Chr4:68466000	TT	CC	TT	TT	TT	TT	TT	TT	TT	TT	TT	TT	Yes
1915	SBC042755888	Chr4:68897201	GG	GG	GG	GG	GG	GG	GG	GG	GG	GG	GG	GG	Yes
1916	DS4042791805	Chr4:69795130	CC	CC	CC	CC	CC	CC	CC	CC	CC	CC	CC	CC	Yes
1917	B10040070037	Chr4:70037728	AA	AA	AA	AA	AA	AA	AA	AA	AA	AA	AA	AA	Yes
1918	gJAX00120191	Chr4:70099153	AA	GG	AA	AA	AA	AA	AA	AA	AA	AA	AA	AA	Yes
1919	S2T042804384	Chr4:70109614	AA	GG	AA	AA	AA	AA	AA	AA	AA	AA	AA	AA	Yes
1920	ST2042807470	Chr4:70186770	GG	AA	GG	GG	GG	GG	GG	GG	GG	GG	GG	GG	Yes
1921	gUNC7467228	Chr4:71165061	AA	GG	AA	AA	AA	AA	AA	AA	AA	AA	AA	AA	Yes
1922	gUNC7479389	Chr4:72108571	AA	CC	AA	AA	AA	AA	AA	AA	AA	AA	AA	AA	Yes
1923	S2J042889695	Chr4:72242396	GG	GG	GG	GG	GG	GG	GG	GG	GG	GG	GG	GG	Yes
1924	mUNC040122874	Chr4:72605012	GG	TT	GG	GG	GG	GG	GG	GG	GG	GG	GG	GG	Yes
1925	gUNC7503701	Chr4:74210917	AA	CC	AA	AA	AA	AA	AA	AA	AA	AA	AA	AA	Yes
1926	mUNC7508779	Chr4:74598028	GG	AA	GG	GG	GG	GG	GG	GG	GG	GG	GG	GG	Yes
1927	SBJ042986544	Chr4:74663617	CC	CC	CC	CC	CC	CC	CC	CC	CC	CC	CC	CC	Yes
1928	SBH042987275	Chr4:74681880	AA	AA	AA	AA	AA	AA	AA	AA	AA	AA	AA	AA	Yes
1929	mUNC040130245	Chr4:75084896	AA	GG	AA	AA	AA	AA	AA	AA	AA	AA	AA	AA	Yes
1930	SS1043023799	Chr4:75594996	CC	CC	CC	CC	CC	CC	CC	CC	CC	CC	CC	CC	Yes
1931	mJAX00120641	Chr4:76193199	GG	AA	GG	GG	GG	GG	GG	GG	GG	GG	GG	GG	Yes
1932	B10040076195	Chr4:76195245	CC	CC	CC	CC	CC	CC	CC	CC	CC	CC	CC	CC	Yes
1933	mUNC7528789	Chr4:76372640	AA	GG	AA	AA	AA	AA	AA	AA	AA	AA	AA	AA	Yes
1934	SFT043073624	Chr4:76840614	AA	GG	AA	AA	AA	AA	AA	AA	AA	AA	AA	AA	Yes
1935	gUNC7543548	Chr4:77320388	TT	CC	TT	TT	TT	TT	TT	TT	TT	TT	TT	TT	Yes
1936	gUNC7551931	Chr4:77835198	CC	TT	CC	CC	CC	CC	CC	CC	CC	CC	CC	CC	Yes
1937	SS1043118843	Chr4:77971090	CC	CC	CC	CC	CC	CC	CC	CC	CC	CC	CC	CC	Yes
1938	gUNC7565502	Chr4:78663638	TT	CC	TT	TT	TT	TT	TT	TT	TT	TT	TT	TT	Yes
1939	S3J043148304	Chr4:78707600	TT	TT	TT	TT	TT	TT	TT	TT	TT	TT	TT	TT	Yes
1940	SAC043168573	Chr4:79214345	GG	GG	GG	GG	GG	GG	GG	GG	GG	GG	GG	GG	Yes
1941	S3T043177610	Chr4:79440252	GG	GG	GG	GG	GG	GG	GG	GG	GG	GG	GG	GG	Yes
1942	DP3043183723	Chr4:79593097	GG	GG	GG	GG	GG	GG	GG	GG	GG	GG	GG	GG	Yes
1943	gUNC7580591	Chr4:79822356	GG	GG	GG	GG	GG	GG	GG	GG	GG	GG	GG	GG	Yes
1944	S2C043196764	Chr4:79919105	TT	TT	TT	TT	TT	TT	TT	TT	TT	TT	TT	TT	Yes
1945	gUNC7591097	Chr4:80546352	CC	CC	CC	CC	CC	CC	CC	CC	CC	CC	CC	CC	Yes
1946	gUNC7598588	Chr4:81076245	AA	AA	AA	AA	AA	AA	AA	AA	AA	AA	AA	AA	Yes
1947	B10040081723	Chr4:81723103	CC	CC	CC	CC	CC	CC	CC	CC	CC	CC	CC	CC	Yes
1948	UNC040157393	Chr4:81986930	GG	AA	GG	GG	GG	GG	GG	GG	GG	GG	GG	GG	Yes
1949	mJAX00555843	Chr4:82550855	AA	AA	AA	AA	AA	AA	AA	AA	AA	AA	AA	AA	Yes
1950	S2J043320840	Chr4:83021024	GG	GG	GG	GG	GG	GG	GG	GG	GG	GG	GG	GG	Yes
1951	JAX00555961	Chr4:83201963	AA	GG	AA	AA	AA	AA	AA	AA	AA	AA	AA	AA	Yes
1952	S6J043337572	Chr4:83439314	GG	GG	GG	GG	GG	GG	GG	GG	GG	GG	GG	GG	Yes
1953	gUNC7630359	Chr4:83619386	AA	GG	AA	AA	AA	AA	AA	AA	AA	AA	AA	AA	Yes
1954	SBJ043363012	Chr4:84075314	CC	CC	CC	CC	CC	CC	CC	CC	CC	CC	CC	CC	Yes
1955	SFT043369012	Chr4:84225321	AA	CC	AA	AA	AA	AA	AA	AA	AA	AA	AA	AA	Yes
1956	DS6043371536	Chr4:84288403	CC	TT	CC	CC	CC	CC	CC	CC	CC	CC	CC	CC	Yes
1957	S2C043372632	Chr4:84315819	GG	GG	GG	GG	GG	GG	GG	GG	GG	GG	GG	GG	Yes
1958	S6T043373478	Chr4:84336951	TT	TT	TT	TT	TT	TT	TT	TT	TT	TT	TT	TT	Yes
1959	gUNC7639816	Chr4:84347849	AA	AA	AA	AA	AA	AA	AA	AA	AA	AA	AA	AA	Yes
1960	gUNC7643110	Chr4:84627762	GG	GG	GG	GG	GG	GG	GG	GG	GG	GG	GG	GG	Yes
1961	B10040084693	Chr4:84693699	AA	AA	AA	AA	AA	AA	AA	AA	AA	AA	AA	AA	Yes
1962	S3J043395159	Chr4:84878981	GG	GG	GG	GG	GG	GG	GG	GG	GG	GG	GG	GG	Yes
1963	S3T043409125	Chr4:85228149	GG	GG	GG	GG	GG	GG	GG	GG	GG	GG	GG	GG	Yes
1964	S1J043417916	Chr4:85447910	GG	GG	GG	GG	GG	GG	GG	GG	GG	GG	GG	GG	Yes
1965	gUNCHS011881	Chr4:85491157	AA	GG	AA	AA	AA	AA	AA	AA	AA	AA	AA	AA	Yes
1966	S6J043436429	Chr4:85910730	CC	CC	CC	CC	CC	CC	CC	CC	CC	CC	CC	CC	Yes
1967	gJAX00556703	Chr4:86239878	TT	CC	TT	TT	TT	TT	TT	TT	TT	TT	TT	TT	Yes
1968	gUNC7668854	Chr4:86485246	CC	TT	CC	CC	CC	CC	CC	CC	CC	CC	CC	CC	Yes
1969	DFR043459946	Chr4:86498671	GG	GG	GG	GG	GG	GG	GG	GG	GG	GG	GG	GG	Yes
1970	S3J043481565	Chr4:87039133	CC	CC	CC	CC	CC	CC	CC	CC	CC	CC	CC	CC	Yes
1971	gUNC7677604	Chr4:87118837	AA	GG	AA	AA	AA	AA	AA	AA	AA	AA	AA	AA	Yes
1972	SBT043527032	Chr4:88175820	TT	TT	TT	TT	TT	TT	TT	TT	TT	TT	TT	TT	Yes
1973	S6N043537931	Chr4:88448280	TT	TT	TT	TT	TT	TT	TT	TT	TT	TT	TT	TT	Yes
1974	gJAX00121562	Chr4:88513304	GG	GG	GG	GG	GG	GG	GG	GG	GG	GG	GG	GG	Yes
1975	gUNC7706339	Chr4:89573018	TT	CC	TT	TT	TT	TT	TT	TT	TT	TT	TT	TT	Yes
1976	DS6043644040	Chr4:91101006	TT	GG	TT	TT	TT	TT	TT	TT	TT	TT	TT	TT	Yes
1977	SS1043649034	Chr4:91225856	AA	AA	AA	AA	AA	AA	AA	AA	AA	AA	AA	AA	Yes
1978	SBR043649829	Chr4:91245729	GG	GG	GG	GG	GG	GG	GG	GG	GG	GG	GG	GG	Yes
1979	B10040091345	Chr4:91345828	GG	GG	GG	GG	GG	GG	GG	GG	GG	GG	GG	GG	Yes
1980	gUNC7729303	Chr4:91548043	TT	GG	TT	TT	TT	TT	TT	TT	TT	TT	TT	TT	Yes
1981	UNC040532754	Chr4:92347911	GG	GG	GG	GG	GG	GG	GG	GG	GG	GG	GG	GG	Yes
1982	gUNC7746435	Chr4:92939232	TT	CC	TT	TT	TT	TT	TT	TT	TT	TT	TT	TT	Yes
1983	gUNC7753338	Chr4:93505714	GG	AA	GG	GG	GG	GG	GG	GG	GG	GG	GG	GG	Yes
1984	gUNC7754999	Chr4:93646063	AA	AA	AA	AA	AA	AA	AA	AA	AA	AA	AA	AA	Yes
1985	SFT043758697	Chr4:93967427	TT	CC	TT	TT	TT	TT	TT	TT	TT	TT	TT	TT	Yes
1986	gUNC7761564	Chr4:94213806	AA	GG	AA	AA	AA	AA	AA	AA	AA	AA	AA	AA	Yes
1987	SBC043799928	Chr4:94998208	CC	CC	CC	CC	CC	CC	CC	CC	CC	CC	CC	CC	Yes
1988	gUNC7770640	Chr4:95089661	TT	CC	TT	TT	TT	TT	TT	TT	TT	TT	TT	TT	Yes
1989	S2H043805400	Chr4:95135016	TT	TT	TT	TT	TT	TT	TT	TT	TT	TT	TT	TT	Yes
1990	D6R043817813	Chr4:95445349	TT	TT	TT	TT	TT	TT	TT	TT	TT	TT	TT	TT	Yes
1991	S2R043822505	Chr4:95562634	TT	TT	TT	TT	TT	TT	TT	TT	TT	TT	TT	TT	Yes
1992	mJAX00558461	Chr4:95571566	GG	GG	GG	GG	GG	GG	GG	GG	GG	GG	GG	GG	Yes
1993	S3J043825714	Chr4:95642862	TT	TT	TT	TT	TT	TT	TT	TT	TT	TT	TT	TT	Yes
1994	gJAX00122133	Chr4:96135945	AA	AA	AA	AA	AA	AA	AA	AA	AA	AA	AA	AA	Yes
1995	B10040097621	Chr4:97621114	TT	CC	TT	TT	TT	TT	TT	TT	TT	TT	TT	TT	Yes
1996	S6J043909105	Chr4:97727625	TT	TT	TT	TT	TT	TT	TT	TT	TT	TT	TT	TT	Yes
1997	gUNC7803077	Chr4:97758260	AA	CC	AA	AA	AA	AA	AA	AA	AA	AA	AA	AA	Yes
1998	SS1043912531	Chr4:97813299	TT	TT	TT	TT	TT	TT	TT	TT	TT	TT	TT	TT	Yes
[truncated: 6,832 more rows]
